# Supplementary material for: Interaction effects of aging, word frequency, and predictability on saccade length in Chinese reading
Source: PeerJ. 2020 Apr 1;8:e8860. doi: 10.7717/peerj.8860 (PMC7127474; doi:10.7717/peerj.8860)
Supplement: Supplemental Information 1 [file peerj-08-8860-s001.csv]

group	id	freq	item	pred	afd	asa	srt	fc	regno
2	o08106-4	L	W37	H	251.47	2.59	17943	60	29
2	o08106-4	L	W38	H	283.11	1.84	20063	63	26
2	o08121-4	L	W15	L	210.08	2.62	16911	71	26
1	070604_3	L	W39	H	245.58	1.45	19675	66	21
2	o08081-4	L	W28	H	275.51	4.42	12935	41	21
2	o08084-4	H	W06	H	234.92	3.73	15885	59	21
1	070604_3	L	W01	L	262.16	1.9	19101	62	20
2	o08097-4	H	W27	L	238.11	2.56	14587	55	20
2	o08103-4	H	W31	L	327.62	3.47	15631	42	20
2	o08126-4	H	W22	L	270.89	2.07	20061	65	20
2	o08094-4	L	W39	H	210.56	2.29	13137	50	19
2	o08094-4	H	W27	L	231.03	1.64	15805	58	19
2	o08121-4	H	W37	L	222.97	2.15	18299	74	19
2	o08106-4	H	W25	L	247.1	3.27	11597	40	18
2	o08106-4	H	W12	H	277.27	3.06	13031	41	18
1	070507_3	H	W27	L	244.35	1.33	13987	52	17
1	91306	H	W08	H	312.45	2.68	20077	53	17
1	b2001	H	W31	L	247.3	1.71	12482	43	17
2	o08092-4	L	W39	H	208.22	2.02	9525	37	17
2	o08096-4	H	W28	L	251.66	3.17	9849	35	17
2	o08096-4	L	W40	H	262.49	2.71	10705	37	17
2	o08128-4	H	W21	L	248	1.83	15279	55	17
2	o08091-4	H	W27	L	250	2.29	10847	38	16
2	o08091-4	L	W38	H	284.11	3.51	12305	38	16
2	o08091-4	H	W21	L	280.7	2.51	12803	40	16
2	o08094-4	L	W07	L	242.31	1.51	12515	45	16
2	o08128-4	H	W22	L	282.36	1.52	20059	66	16
1	070505_3	L	W01	L	282.04	1.93	19741	56	15
1	070708-3	H	W24	L	236.02	2.82	11706	45	15
1	b0003	H	W27	L	202.81	2.88	8444	36	15
2	o08071-4	L	W16	L	253.16	2.35	11639	38	15
2	o08071-4	L	W30	H	246.09	2.04	12743	44	15
2	o08073-3	L	W12	L	310	3.22	12405	36	15
2	o08094-4	L	W37	H	212.27	1.76	11049	45	15
2	o08094-4	H	W20	H	213.77	1.74	11119	43	15
2	o08094-4	L	W35	H	214.86	1.91	13959	56	15
2	o08094-4	L	W08	L	212.83	2.63	14425	53	15
2	o08096-4	L	W06	L	266.8	2.87	11785	40	15
2	o08097-4	H	W30	L	225.12	3.46	12925	50	15
2	o08101-4	L	W22	H	201.41	2.07	7815	34	15
2	o08103-4	L	W28	H	262.67	4.08	12001	39	15
2	o08114-4	L	W30	H	266.38	3.32	10217	32	15
2	o08118-4	H	W28	L	235.14	4.45	11437	42	15
2	o08121-4	H	W05	H	233.29	2.12	15421	59	15
1	070604_3	H	W24	L	215.71	6.47	14261	35	14
1	070606_3	L	W05	L	247.88	2.86	10065	34	14
1	070702_3	H	W27	L	261.64	3.06	9797	33	14
1	91302	H	W27	L	240.09	1.19	11061	43	14
1	91308	L	W03	L	224.14	3.79	7411	28	14
1	91308	H	W24	L	186.95	2.76	9277	42	14
1	b0711	H	W30	L	258.58	2.44	7711	26	14
2	o08084-4	L	W28	H	234.26	2.36	10265	39	14
2	o08094-4	L	W03	L	216.85	2.36	15843	52	14
2	o08096-4	H	W29	L	298.88	3.27	10493	32	14
2	o08105-4	H	W27	L	277.36	3.98	15481	50	14
2	o08106-4	L	W01	L	246.62	2.6	8417	29	14
2	o08106-4	L	W35	H	256.33	3.33	10815	36	14
2	o08106-4	L	W34	H	284.47	2.27	11563	34	14
2	o08111-4	L	W16	L	238.09	1.63	12305	46	14
2	o08126-4	H	W12	H	288.26	1.21	14689	47	14
2	o08128-4	H	W27	L	268.5	2.53	14255	48	14
1	070505_3	H	W24	L	210.17	2.37	10439	36	13
1	070604_3	L	W40	H	246.12	1.92	9917	34	13
1	070604_3	H	W27	L	303.37	1.59	13997	41	13
1	91308	H	W14	H	247	2.69	10245	36	13
2	o08071-4	L	W29	H	259.43	1.71	8517	28	13
2	o08074-4	H	W07	H	231	2.48	11341	44	13
2	o08084-4	H	W35	L	230.45	2.74	12801	49	13
2	o08091-4	L	W35	H	228.82	3.75	9095	34	13
2	o08091-4	H	W30	L	247.18	2.25	9407	34	13
2	o08094-4	L	W04	L	214.84	2.06	11427	45	13
2	o08094-4	H	W22	L	213.36	1.98	11863	47	13
2	o08094-4	L	W34	H	225.51	2.21	12047	45	13
2	o08096-4	L	W05	L	246.67	3.24	9953	36	13
2	o08096-4	H	W23	L	264.44	2.85	10511	36	13
2	o08096-4	L	W04	L	263.67	3.32	10561	36	13
2	o08097-4	H	W22	L	219.9	3.32	10495	41	13
2	o08097-4	L	W10	L	229.58	2.84	11325	43	13
2	o08103-4	L	W23	H	279.59	3.18	9249	29	13
2	o08106-4	L	W07	L	256.39	2.27	12049	41	13
2	o08126-4	H	W27	L	290.33	1.26	15343	48	13
1	070505_3	H	W14	H	251.21	2.36	10211	33	12
1	070505_3	H	W12	H	238.86	2.87	10957	37	12
1	070505_3	H	W17	H	258.22	1.87	12063	37	12
1	070604_3	L	W02	L	245.29	2.24	13671	48	12
1	070606_3	L	W06	L	248.76	1.65	10775	37	12
1	070613-3	H	W39	L	214.22	2.54	7308	27	12
1	070615-3	L	W13	L	287	4.04	10173	30	12
1	91308	H	W19	H	203	3.5	6577	28	12
2	o08071-4	L	W17	L	211.79	1.8	9647	39	12
2	o08074-4	H	W40	L	225.26	2.12	9393	38	12
2	o08094-4	L	W05	L	203.89	2.59	9681	37	12
2	o08096-4	H	W24	L	247.88	2.84	9429	34	12
2	o08096-4	L	W37	H	242.6	2.28	10857	40	12
2	o08097-4	L	W31	H	223.88	2.9	8289	33	12
2	o08097-4	H	W19	H	221.02	3.98	13233	51	12
2	o08101-4	H	W37	L	232.25	3.64	8379	32	12
2	o08101-4	L	W27	H	240.57	3.59	9435	35	12
2	o08104-4	L	W30	H	204.3	2.44	6281	27	12
2	o08112-4	L	W18	L	224.91	4.54	9089	35	12
2	o08113-4	L	W14	L	248.8	4.86	7821	25	12
2	o08113-4	H	W33	L	255.23	2.58	7965	26	12
2	o08121-4	H	W33	L	223.27	1.53	11131	44	12
2	o08121-4	L	W16	L	226.33	1.55	13839	55	12
2	o08126-4	L	W03	L	264.1	2	11897	40	12
2	o08126-4	L	W06	L	256.43	1.52	13435	47	12
2	o08126-4	L	W37	H	303.02	1.33	13537	41	12
2	o08128-4	H	W19	H	247.64	1.7	12321	45	12
1	070505_3	L	W40	H	202.95	2.1	9665	38	11
1	070512-3	L	W32	H	219.88	2.87	7534	25	11
1	070604_3	H	W20	H	222.8	3.16	9437	35	11
1	070604_3	H	W15	H	227.28	1.76	10185	39	11
1	070604_3	L	W37	H	243.84	2.27	10253	37	11
1	070606_3	L	W08	L	198.77	2.58	9329	39	11
1	070607_3	L	W36	H	243.2	3.74	6121	20	11
1	070608_3	L	W08	L	239.14	2.89	7637	28	11
1	070702_3	L	W04	L	263.73	2.5	9011	30	11
1	070705-3	H	W37	L	207.16	3.29	7840	31	11
1	91305	H	W37	L	238.37	2.67	7327	27	11
1	91305	H	W04	H	226.36	3.56	7595	28	11
1	91308	L	W33	H	202.5	2.15	7609	32	11
1	91308	H	W22	L	201.89	2.59	8995	36	11
1	b1008	L	W03	L	270.58	2.41	7459	24	11
1	b1012	H	W30	L	255.15	2.33	7723	26	11
2	o07082-4	L	W17	L	245.76	2.8	9333	34	11
2	o08071-4	L	W23	H	252	1.79	9437	32	11
2	o08092-4	H	W23	L	246.73	3.29	6251	22	11
2	o08092-4	L	W40	H	253.94	3.34	9219	31	11
2	o08093-4	H	W30	L	199.43	1.96	6493	28	11
2	o08096-4	L	W38	H	254.67	3.01	10225	36	11
2	o08097-4	L	W04	L	198.86	3.3	9613	42	11
2	o08103-4	H	W35	L	269.08	4.45	8347	26	11
2	o08103-4	L	W17	L	282.47	2.96	10729	34	11
2	o08104-4	L	W23	H	214.08	2.45	5997	25	11
2	o08104-4	L	W20	L	234.9	2.74	7623	29	11
2	o08105-4	H	W22	L	251.71	4.1	11729	41	11
2	o08106-4	H	W20	H	228.29	3	7667	28	11
2	o08106-4	H	W27	L	250.4	3.01	8689	30	11
2	o08106-4	H	W29	L	269.68	3.17	9623	31	11
2	o08106-4	H	W24	L	269.38	2.26	10005	32	11
2	o08106-4	H	W17	H	326.44	1.63	13229	36	11
2	o08111-4	L	W20	L	241.45	2.53	8875	33	11
2	o08113-4	H	W37	L	215.56	2.75	6975	27	11
2	o08121-4	H	W01	H	183.77	1.29	7125	35	11
2	o08125-4	H	W25	L	252.9	1.66	8617	31	11
2	o08126-4	H	W14	H	265.07	1.37	11887	41	11
2	o08126-4	L	W35	H	260.92	1.76	13965	48	11
2	o08128-4	L	W31	H	234.64	1.69	12115	47	11
1	070502_3	L	W04	L	208.55	3.88	5279	22	10
1	070505_3	H	W21	L	225.56	2.56	7265	27	10
1	070505_3	H	W27	L	214	2.56	9185	32	10
1	070505_3	L	W09	L	249.27	2.23	9413	33	10
1	070512-3	H	W28	L	168.26	3.83	5227	23	10
1	070601_3	L	W35	H	349.31	2.97	12731	32	10
1	070604_3	L	W34	H	254.46	1.9	7331	26	10
1	070604_3	H	W12	H	252.97	2.42	9013	31	10
1	070604_3	H	W28	L	235.67	1.52	9639	36	10
1	070604_3	H	W17	H	272.25	1.95	12491	40	10
1	070606_3	H	W27	L	249.59	1.84	11407	39	10
1	070607_3	L	W35	H	232.78	3.61	5025	18	10
1	070608_3	L	W09	L	235.23	3.16	6877	26	10
1	070615-3	H	W32	L	198.78	3.43	5460	23	10
1	070702_3	L	W05	L	260.13	2.38	9065	30	10
1	070709-3	L	W03	L	256.25	4.24	6894	24	10
1	91306	H	W35	L	241.75	5.4	7043	24	10
1	91307	H	W01	H	219.57	3.32	7061	28	10
1	91308	H	W27	L	198.09	2.66	5361	23	10
1	b0003	H	W20	H	184.63	4.06	4120	19	10
1	b0003	H	W24	L	179.58	2.95	4953	24	10
1	b0003	H	W25	L	179.85	2.24	5535	26	10
1	b0005	H	W27	L	209.77	2.3	6422	26	10
1	b0711	H	W11	H	252.92	2.02	7903	26	10
1	b0711	H	W26	L	270	2.32	8253	26	10
1	b1002	H	W39	L	182.15	2.27	4191	20	10
1	b1011	H	W27	L	180.14	1.91	4907	22	10
1	b2001	H	W08	H	224.54	2.21	7751	28	10
2	o07082-4	L	W20	L	270.19	3.33	9339	31	10
2	o07082-4	H	W35	L	278.55	3.31	10217	33	10
2	o08074-4	H	W36	L	261.06	2.63	9671	34	10
2	o08074-4	H	W37	L	236	2.87	9693	37	10
2	o08084-4	H	W38	L	248.76	2.05	11571	42	10
2	o08092-4	H	W27	L	224.46	3.75	6717	26	10
2	o08092-4	L	W04	L	249.58	2.83	9511	33	10
2	o08094-4	H	W29	L	223.9	1.81	10385	40	10
2	o08094-4	H	W21	L	203.18	2.46	10899	44	10
2	o08096-4	L	W34	H	289.23	2.88	8269	26	10
2	o08096-4	H	W21	L	280.93	3.56	9299	30	10
2	o08096-4	L	W07	L	242.59	4.56	9307	34	10
2	o08096-4	H	W27	L	281.41	2.68	10683	34	10
2	o08097-4	L	W06	L	206	3.27	7653	32	10
2	o08097-4	L	W35	H	218.05	3.66	9617	37	10
2	o08098-4	L	W31	H	233.37	2.03	9173	35	10
2	o08103-4	L	W11	L	283.84	3.26	8105	25	10
2	o08104-4	L	W28	H	245.68	2.97	8429	31	10
2	o08106-4	L	W08	L	264	2.63	6925	23	10
2	o08106-4	H	W28	L	241.6	1.8	8397	30	10
2	o08106-4	L	W10	L	265	1.58	8467	28	10
2	o08107-4	H	W27	L	244.86	2.34	7479	28	10
2	o08111-4	L	W19	L	267.74	3.18	9169	31	10
2	o08111-4	L	W12	L	217.54	2.34	9455	39	10
2	o08111-4	H	W35	L	238.15	2.24	10715	39	10
2	o08112-4	H	W38	L	263.53	2.21	9817	34	10
2	o08114-4	H	W07	H	242	2.38	7593	26	10
2	o08126-4	H	W24	L	251.78	1.42	10145	36	10
2	o08126-4	H	W15	H	267.44	1.4	10413	36	10
2	o08126-4	L	W08	L	234.48	1.45	11043	42	10
2	o08126-4	H	W23	L	260	1.08	11359	38	10
2	o08126-4	L	W07	L	293	1.34	11489	36	10
2	o08127-4	H	W27	L	255.43	2.5	9771	35	10
2	o08127-4	L	W06	L	278.89	2.25	11027	36	10
2	o08128-4	H	W17	H	225.11	2.75	8983	36	10
1	070505_3	H	W22	L	187.27	2.64	4893	22	9
1	070505_3	L	W35	H	221.08	2.66	6693	24	9
1	070505_3	L	W02	L	243.41	2.84	7787	27	9
1	070505_3	L	W07	L	231.42	3.04	8331	31	9
1	070507_3	L	W01	L	194.75	2.76	5877	24	9
1	070601_3	L	W37	H	270.62	1.99	8145	26	9
1	070602_3	L	W09	L	272.07	1.64	8585	29	9
1	070604_3	L	W06	L	245.14	3.16	8003	28	9
1	070604_3	L	W35	H	248.12	2.43	9571	33	9
1	070604_3	H	W30	L	258.86	1.83	10371	35	9
1	070606_3	L	W02	L	216.8	2.33	8187	30	9
1	070608_3	L	W02	L	223.89	2.96	4721	19	9
1	070608_3	L	W06	L	241.55	2.48	5831	22	9
1	070608_3	H	W26	L	263.18	2.97	6467	22	9
1	070609_3	H	W36	L	182.47	3.05	3583	17	9
1	070609_3	L	W16	L	202.48	2.9	4905	21	9
1	070609_3	H	W37	L	191.67	3.04	5267	24	9
1	070609_3	L	W28	H	190	3.15	5973	27	9
1	070611_3	H	W06	H	188.09	2.66	4853	22	9
1	070611_3	L	W21	H	245.09	2.67	5947	22	9
1	070611_3	L	W20	L	200.92	3.57	5997	26	9
1	070615-3	L	W15	L	231.1	3.26	5148	20	9
1	070616-3	H	W34	L	222.13	1.89	5707	23	9
1	070701_3	L	W08	L	203.59	2.7	6905	29	9
1	070702_3	L	W06	L	274.58	2.97	7545	24	9
1	070707-3	H	W03	H	162.3	5.2	4494	23	9
1	070707-3	L	W28	H	189.2	5.43	5681	25	9
1	070708-3	L	W05	L	233.39	3.38	6374	23	9
1	070708-3	L	W08	L	265.88	3.12	7233	24	9
1	070708-3	H	W30	L	266.61	2.79	8174	28	9
1	070708-3	L	W38	H	251.97	2.94	8987	31	9
1	070709-3	H	W23	L	191.58	3.7	5308	24	9
1	070709-3	H	W11	H	228.84	3.48	7947	31	9
1	91306	H	W34	L	233.94	2.43	9427	31	9
1	91308	H	W11	H	180.22	2.58	5911	27	9
1	91308	L	W38	H	183.71	2.9	7845	35	9
1	91309	H	W12	H	185.78	5.13	3961	18	9
1	91309	L	W35	H	183.4	4.27	4433	20	9
1	91309	H	W27	L	207.43	3.61	4945	21	9
1	b0003	L	W04	L	186.15	2.53	4192	20	9
1	b0003	L	W33	H	183.15	2.2	4314	20	9
1	b0003	H	W15	H	194.95	2.73	4314	19	9
1	b0003	L	W07	L	190.22	2.9	6049	27	9
1	b0005	H	W21	L	198.6	1.5	3676	15	9
1	b004	H	W20	H	238.94	4.68	4824	17	9
1	b1002	L	W17	L	196.61	3.03	4024	18	9
1	b1002	H	W33	L	223.95	2.62	5589	22	9
1	b1003	H	W37	L	190.55	2.81	4498	20	9
1	b1007	L	W06	L	205.85	3.15	4705	20	9
1	b1012	L	W06	L	288.23	2.52	7346	22	9
1	b2001	L	W25	H	242	2.64	7531	27	9
1	b2001	L	W17	L	245.79	2.22	7776	28	9
1	b2005	L	W17	L	234.15	2.17	5228	20	9
2	o08071-4	L	W13	L	246	1.84	5703	20	9
2	o08071-4	H	W06	H	240.35	1.64	6437	23	9
2	o08074-4	L	W28	H	245.45	3.14	8955	33	9
2	o08084-4	H	W33	L	244.8	3.55	7001	25	9
2	o08084-4	H	W37	L	239.11	2.04	7175	27	9
2	o08084-4	L	W11	L	240.69	2.89	7813	29	9
2	o08084-4	L	W16	L	218.3	2.75	8127	33	9
2	o08091-4	H	W25	L	230.4	2.48	5319	20	9
2	o08092-4	H	W20	H	243.05	4.14	6161	21	9
2	o08092-4	L	W05	L	259.09	3.32	6691	22	9
2	o08093-4	H	W17	H	208.23	2.56	8627	35	9
2	o08094-4	L	W01	L	202.92	2.24	7319	26	9
2	o08094-4	H	W15	H	200.43	2.34	7319	28	9
2	o08094-4	L	W32	H	229.69	2.13	8407	26	9
2	o08094-4	L	W06	L	242.82	2.35	9573	34	9
2	o08094-4	H	W19	H	215.08	2.01	10455	39	9
2	o08094-4	H	W12	H	239.91	1.97	11997	43	9
2	o08096-4	L	W03	L	241.83	4.3	6673	24	9
2	o08096-4	L	W08	L	269.75	2.85	9521	32	9
2	o08097-4	L	W38	H	221.37	2.93	9537	38	9
2	o08098-4	H	W29	L	205.78	1.6	6547	27	9
2	o08101-4	H	W10	H	216.87	2.56	5603	23	9
2	o08101-4	H	W34	L	235.45	2.35	7781	29	9
2	o08101-4	L	W16	L	226.74	3.32	8901	35	9
2	o08103-4	L	W12	L	294.91	2.52	7191	22	9
2	o08103-4	L	W25	H	298.86	3.23	7233	21	9
2	o08103-4	H	W03	H	269.33	2.64	7631	24	9
2	o08104-4	L	W14	L	282.73	2.37	6733	22	9
2	o08106-4	H	W22	L	246.06	1.51	9411	33	9
2	o08107-4	H	W26	L	222.86	2.96	5441	21	9
2	o08107-4	L	W02	L	241.71	2.62	5665	21	9
2	o08111-4	H	W34	L	241.58	1.69	8711	33	9
2	o08112-4	H	W32	L	223.59	2.32	9669	39	9
2	o08113-4	L	W23	H	188.48	1.63	5273	25	9
2	o08114-4	H	W05	H	288.55	2.61	7383	22	9
2	o08115-4	H	W20	H	393.2	5.29	8599	20	9
2	o08116-4	H	W16	H	263.64	3.24	6449	22	9
2	o08118-4	L	W35	H	208.97	2.95	6903	29	9
2	o08121-4	H	W32	L	194.97	2.95	7995	35	9
2	o08121-4	L	W21	H	214.29	2.05	8287	35	9
2	o08121-4	L	W28	H	188.8	1.66	8605	40	9
2	o08121-4	L	W20	L	207.49	1.51	9045	39	9
2	o08121-4	H	W35	L	221.27	2.04	10051	41	9
2	o08128-4	H	W29	L	242.06	1.93	8447	31	9
1	070502_3	H	W25	L	218.78	3.19	4493	18	8
1	070504_3	L	W21	H	203.22	2.7	4081	18	8
1	070505_3	L	W33	H	230.95	2.63	5557	21	8
1	070505_3	H	W15	H	240.67	2.71	7733	27	8
1	070505_3	L	W08	L	226.67	2.57	8211	30	8
1	070505_3	L	W37	H	252.73	2.61	9185	30	8
1	070505_3	H	W28	L	252.71	3.14	9611	31	8
1	070506_3	L	W27	H	248.44	2.33	5241	18	8
1	070506_3	L	W16	L	274.32	3.15	5693	19	8
1	070507_3	H	W26	L	230.4	2.22	5707	20	8
1	070508-3	H	W36	L	202	2.74	4588	19	8
1	070508-3	L	W21	H	222.26	2.09	5029	19	8
1	070508-3	L	W17	L	180.29	2.78	5735	24	8
1	070512-3	L	W08	L	214.3	3.44	5414	20	8
1	070512-3	H	W22	L	191.53	3.11	5935	19	8
1	070512-3	H	W24	L	199.54	3.33	7481	26	8
1	070512-3	H	W14	H	252	2.58	8853	25	8
1	070601_3	L	W08	L	254.13	2.05	8927	31	8
1	070601_3	H	W30	L	306.62	1.92	9131	26	8
1	070601_3	H	W11	H	325.44	2.5	11651	32	8
1	070604_3	H	W22	L	241.21	2.37	7745	28	8
1	070604_3	H	W19	H	259.85	2.71	7811	26	8
1	070604_3	H	W11	H	225.88	1.54	8541	32	8
1	070606_3	L	W31	H	187.47	2.26	6573	30	8
1	070607_3	L	W04	L	238.94	2.72	4519	17	8
1	070607_3	L	W34	H	256.57	2.71	6171	21	8
1	070609_3	H	W40	L	193.38	3.87	3547	16	8
1	070609_3	L	W15	L	188.85	2.67	5599	26	8
1	070613-3	H	W35	L	176.44	3.51	4282	18	8
1	070613-3	H	W37	L	214.13	3.23	6080	23	8
1	070615-3	L	W20	L	233.19	4.46	5895	21	8
1	070615-3	H	W10	H	211.43	4.7	5949	23	8
1	070615-3	L	W17	L	211.91	2.93	6082	22	8
1	070615-3	H	W37	L	224.63	3.11	7095	27	8
1	070701_3	L	W34	H	186.53	2.83	4555	19	8
1	070701_3	H	W29	L	193	2.84	5501	22	8
1	070701_3	H	W24	L	195	3.1	6037	24	8
1	070707-3	H	W32	L	180.75	3.93	3454	16	8
1	070707-3	H	W33	L	188	3.6	4026	17	8
1	070707-3	H	W39	L	193.21	4.66	4294	19	8
1	070707-3	L	W16	L	194.39	3.79	5387	23	8
1	070707-3	H	W06	H	213.58	5.9	5948	24	8
1	070707-3	H	W04	H	219.75	3.55	5949	24	8
1	070707-3	L	W23	H	249.44	4.09	7560	27	8
1	070708-3	H	W19	H	254.9	3.87	5975	20	8
1	070708-3	H	W29	L	246.29	3.05	8681	31	8
1	070709-3	H	W21	L	197.5	3.3	4522	20	8
1	070709-3	L	W06	L	216.48	2.42	5641	23	8
1	91305	H	W01	H	216.5	3.46	5211	20	8
1	91306	H	W37	L	230.67	2.89	6677	24	8
1	91306	L	W29	H	253.46	4.21	7861	26	8
1	91306	L	W27	H	311.28	3.17	9579	25	8
1	91306	L	W24	H	303.31	4.6	11841	32	8
1	91308	H	W18	H	165.71	4.44	4195	21	8
1	91308	H	W12	H	202.92	3.36	5643	24	8
1	91308	L	W32	H	251.64	2.53	6393	22	8
1	91308	L	W34	H	215.36	2.58	6479	25	8
1	91308	L	W09	L	194.64	3.51	6693	28	8
1	91308	L	W08	L	242.44	2.85	7395	27	8
1	b0005	L	W09	L	205.75	1.53	3841	16	8
1	b0005	L	W06	L	215.59	2.09	4240	17	8
1	b0005	H	W17	H	210.32	3.21	4616	19	8
1	b0005	L	W02	L	227.56	2.15	4720	18	8
1	b0711	H	W28	L	253.21	3.33	5658	19	8
1	b0711	H	W15	H	247.59	3.02	6522	22	8
1	b0711	L	W35	H	249.52	3.2	7232	23	8
1	b1008	L	W04	L	218.06	2.94	3992	16	8
1	b1008	H	W27	L	235.95	3.27	5296	20	8
1	b1012	L	W08	L	262.32	2.65	5697	19	8
1	b1012	L	W35	H	286.47	3.53	6391	19	8
1	b1101	L	W18	L	252.87	2.67	4202	15	8
1	b1103	L	W12	L	194.1	3.99	4970	20	8
1	b1104	L	W14	L	217.75	3.11	4533	16	8
1	b1108	L	W05	L	210.37	3.86	4945	19	8
1	b2001	L	W29	H	216.12	2.57	4322	17	8
1	b2001	L	W13	L	220.74	2.67	4991	19	8
1	b2001	H	W39	L	250.95	2.52	6016	21	8
1	b2001	H	W34	L	234.9	2.68	6436	21	8
2	o07082-4	L	W16	L	249.1	2.6	7923	29	8
2	o07082-4	L	W28	H	241.21	3.25	8817	33	8
2	o08071-4	L	W19	L	212.76	1.78	5401	21	8
2	o08071-4	H	W37	L	227.71	1.7	7687	28	8
2	o08074-4	H	W02	H	232.74	3.29	7165	27	8
2	o08074-4	L	W15	L	251.73	2.9	8465	30	8
2	o08082-4	L	W17	L	217.41	3.54	4965	17	8
2	o08082-4	H	W01	H	232.84	2.46	5305	19	8
2	o08082-4	H	W34	L	221.14	2.53	6151	21	8
2	o08084-4	L	W17	L	260.5	2.45	9197	32	8
2	o08084-4	H	W31	L	222.11	2.26	9575	38	8
2	o08091-4	L	W10	L	227.05	2.48	5277	21	8
2	o08091-4	L	W06	L	271.43	3.16	6709	21	8
2	o08091-4	H	W20	H	253.76	2.77	7521	25	8
2	o08092-4	L	W35	H	246.53	2.52	5431	19	8
2	o08092-4	H	W17	H	240.36	2.27	6341	22	8
2	o08092-4	H	W24	L	264	3.01	6371	21	8
2	o08094-4	H	W25	L	216.78	1.54	9455	36	8
2	o08095-4	H	W17	H	233.55	1.69	7841	31	8
2	o08096-4	L	W35	H	264	2.07	7297	25	8
2	o08096-4	L	W31	H	278	2.76	8631	28	8
2	o08097-4	H	W20	H	190.37	3.99	6161	27	8
2	o08097-4	H	W21	L	230.22	3.68	7163	27	8
2	o08097-4	H	W15	H	230.06	3.27	9181	35	8
2	o08097-4	L	W40	H	210.74	3.92	9275	38	8
2	o08097-4	L	W39	H	237	3.65	9747	36	8
2	o08098-4	H	W20	H	210.67	1.6	5967	24	8
2	o08098-4	H	W15	H	206.25	2.02	7647	32	8
2	o08098-4	H	W12	H	254.13	2.39	8475	30	8
2	o08098-4	L	W37	H	251.66	2	10099	35	8
2	o08101-4	H	W32	L	229.24	2.05	7529	29	8
2	o08102-4	L	W23	H	242	3.21	4941	18	8
2	o08102-4	H	W37	L	234.96	2.43	7111	27	8
2	o08103-4	L	W22	H	255.64	4.3	6575	22	8
2	o08103-4	L	W21	H	262.78	4.53	6947	23	8
2	o08103-4	L	W26	H	291.62	3.13	7385	21	8
2	o08103-4	H	W34	L	327.5	3.59	8647	24	8
2	o08103-4	H	W37	L	310.71	2.48	9595	28	8
2	o08104-4	H	W39	L	216.95	2.41	5081	21	8
2	o08105-4	L	W03	L	215.85	5.17	6777	27	8
2	o08105-4	H	W30	L	221.1	5.69	7553	29	8
2	o08106-4	L	W40	H	259.16	2.1	5841	19	8
2	o08106-4	H	W30	L	252.35	2.28	6465	23	8
2	o08106-4	H	W19	H	240	3.11	7159	25	8
2	o08106-4	H	W21	L	319.04	2.24	8853	25	8
2	o08107-4	L	W06	L	224.42	2.67	4727	19	8
2	o08107-4	L	W35	H	232	3.23	4891	19	8
2	o08111-4	H	W32	L	227.82	2.14	5597	22	8
2	o08111-4	L	W27	H	259.43	1.47	7935	28	8
2	o08111-4	H	W04	H	224.1	2.44	10543	42	8
2	o08112-4	H	W37	L	278.81	2.73	8221	27	8
2	o08112-4	L	W28	H	240.73	3.75	8933	33	8
2	o08115-4	H	W21	L	212.94	2.23	4039	17	8
2	o08115-4	H	W30	L	251.8	2.6	5537	20	8
2	o08115-4	L	W38	H	250.2	3.41	5587	20	8
2	o08115-4	H	W22	L	278.67	6.32	5737	18	8
2	o08121-4	H	W04	H	165.88	1.34	6299	34	8
2	o08121-4	L	W23	H	211.65	1.44	7887	34	8
2	o08121-4	L	W14	L	200	1.92	7959	35	8
2	o08121-4	H	W34	L	201.16	1.02	8375	38	8
2	o08124-4	L	W30	H	257.67	4.22	7143	24	8
2	o08124-4	H	W35	L	279.72	5.03	9285	29	8
2	o08125-4	L	W35	H	211.83	2.28	5519	23	8
2	o08125-4	L	W37	H	214.34	3.99	7095	29	8
2	o08125-4	H	W17	H	251.7	1.63	7437	27	8
2	o08126-4	L	W02	L	237.57	1.44	7703	28	8
2	o08126-4	H	W16	H	270.81	2.03	8067	27	8
2	o08126-4	H	W26	L	252.8	1.09	8289	30	8
2	o08126-4	L	W01	L	313.07	1.43	10071	30	8
2	o08126-4	H	W28	L	290.49	1.34	11739	37	8
2	o08127-4	H	W25	L	225.09	2.2	5507	22	8
2	o08127-4	L	W37	H	234.81	1.8	6917	27	8
2	o08128-4	H	W25	L	245.38	1.96	6927	26	8
1	070501_3	H	W37	L	193.67	2.98	4173	18	7
1	070502_3	L	W03	L	159.62	2.8	3119	16	7
1	070502_3	L	W08	L	189.8	2	4559	20	7
1	070502_3	L	W02	L	230.67	2.59	4705	18	7
1	070504_3	H	W04	H	225.05	2.13	5733	21	7
1	070504_3	H	W37	L	234.64	3.19	5865	22	7
1	070505_3	H	W13	H	206.92	3.86	3387	13	7
1	070505_3	L	W32	H	181.62	2.79	4493	21	7
1	070505_3	L	W06	L	218.8	2.67	5333	20	7
1	070505_3	L	W36	H	255.73	2.46	6651	22	7
1	070505_3	L	W04	L	266.91	2.73	6785	22	7
1	070505_3	L	W38	H	243.92	2.17	7291	26	7
1	070505_3	L	W39	H	302.5	2.86	13529	36	7
1	070506_3	L	W12	L	274.12	3.32	4813	16	7
1	070506_3	H	W33	L	329.56	1.47	6333	18	7
1	070507_3	L	W10	L	206.63	2.91	4519	19	7
1	070507_3	L	W08	L	204.5	1.77	4653	20	7
1	070507_3	L	W03	L	269.89	3.3	5465	18	7
1	070507_3	H	W21	L	241.05	2.5	5945	21	7
1	070508-3	H	W05	H	208.5	3.04	3948	16	7
1	070508-3	H	W33	L	237.33	1.92	4881	18	7
1	070512-3	H	W11	H	210.89	3.34	5055	18	7
1	070601_3	H	W22	L	295.05	2.71	6587	19	7
1	070601_3	L	W01	L	273.23	3.54	8383	26	7
1	070601_3	H	W17	H	292.15	2.64	9051	27	7
1	070604_3	H	W25	L	218.75	2.39	6321	24	7
1	070604_3	L	W04	L	262.08	2.08	7385	25	7
1	070604_3	H	W14	H	265.12	1.9	7413	25	7
1	070604_3	L	W33	H	239	1.95	7623	28	7
1	070604_3	L	W03	L	264.15	2.98	7853	26	7
1	070604_3	L	W08	L	258.14	2	8417	29	7
1	070605_3	L	W37	H	193.16	2.75	4301	19	7
1	070605_3	H	W27	L	208.53	1.78	4785	19	7
1	070606_3	L	W01	L	236.75	2.71	6635	24	7
1	070606_3	H	W11	H	281.62	3.11	7003	21	7
1	070606_3	H	W17	H	226.89	2.58	7469	27	7
1	070606_3	L	W04	L	225.2	2.04	8037	30	7
1	070607_3	L	W38	H	220	3.08	3639	14	7
1	070607_3	L	W10	L	227.06	4.17	4559	17	7
1	070607_3	H	W19	H	258.24	2.04	4867	17	7
1	070607_3	H	W25	L	215.8	2.72	4907	20	7
1	070607_3	H	W17	H	236.32	2.63	4971	19	7
1	070608_3	H	W17	H	219	4.36	4455	18	7
1	070608_3	H	W12	H	213	2.58	4519	18	7
1	070608_3	L	W04	L	213.36	3.41	5989	25	7
1	070609_3	H	W03	H	190.38	3.68	3617	16	7
1	070609_3	H	W35	L	194.47	3.89	3799	17	7
1	070609_3	H	W01	H	175.7	2.43	4227	20	7
1	070609_3	L	W17	L	170.82	3.02	4453	22	7
1	070610_3	H	W04	H	230.91	3.76	5933	22	7
1	070611_3	H	W34	L	179.71	2.52	4313	21	7
1	070611_3	H	W38	L	203.09	3.27	5105	22	7
1	070612-3	H	W39	L	219.38	1.92	3935	16	7
1	070613-3	L	W24	H	157.59	3.43	3575	17	7
1	070613-3	L	W17	L	194.41	3.88	4375	17	7
1	070613-3	H	W04	H	183.44	4.61	4509	18	7
1	070615-3	H	W06	H	234.36	4.27	3730	14	7
1	070615-3	L	W27	H	240.44	4.02	5068	18	7
1	070615-3	H	W04	H	212.79	5.35	5085	19	7
1	070615-3	H	W35	L	238.74	4.48	5134	19	7
1	070615-3	H	W36	L	196.83	2.32	5294	23	7
1	070701_3	L	W01	L	159.57	1.98	4743	23	7
1	070702_3	H	W22	L	292.78	2.79	5907	18	7
1	070702_3	L	W33	H	240.36	3.1	6587	22	7
1	070702_3	H	W21	L	239.91	3.28	6891	23	7
1	070702_3	H	W20	H	268.43	2.9	6945	23	7
1	070702_3	L	W03	L	292.96	2.69	7705	23	7
1	070702_3	H	W15	H	272	2.85	8227	25	7
1	070702_3	L	W31	H	314.08	1.72	8291	24	7
1	070702_3	L	W32	H	279.8	1.9	9653	30	7
1	070705-3	L	W17	L	218.71	3.13	4308	17	7
1	070705-3	H	W34	L	214.78	2.49	4465	18	7
1	070707-3	L	W21	H	167.32	5.61	3816	19	7
1	070707-3	L	W29	H	205	6.01	4628	19	7
1	070708-3	L	W03	L	261.32	3.39	5510	19	7
1	070708-3	L	W06	L	230.83	2.48	5922	23	7
1	070708-3	H	W17	H	220.21	3.28	6187	24	7
1	070708-3	H	W27	L	253.55	3.32	6228	22	7
1	070709-3	H	W30	L	216.33	3.67	5121	21	7
1	070709-3	L	W31	H	254	2.99	7547	27	7
1	070709-3	L	W08	L	235.97	3.04	7613	29	7
1	91301	H	W31	L	191.12	1.74	5593	25	7
1	91302	H	W21	L	178.42	2.71	4863	24	7
1	91302	L	W02	L	239.3	2.07	5211	20	7
1	91302	H	W11	H	193.17	2.42	5279	24	7
1	91302	H	W30	L	207.28	1.72	5695	25	7
1	91303	L	W01	L	242	2.57	4493	17	7
1	91303	H	W21	L	224.32	2.68	4743	19	7
1	91304	H	W35	L	159.41	3.21	3245	17	7
1	91304	H	W40	L	176	3.15	3611	18	7
1	91304	L	W19	L	155.37	2.97	3643	19	7
1	91304	L	W11	L	164.8	2.21	3711	20	7
1	91304	L	W16	L	188.55	2.5	4711	22	7
1	91305	L	W15	L	227.16	3.16	4859	19	7
1	91305	L	W17	L	231	3.14	5229	20	7
1	91305	L	W29	H	241.4	3.26	5761	20	7
1	91305	H	W05	H	280.84	3.32	6011	19	7
1	91306	H	W40	L	246.4	4.59	6461	20	7
1	91307	L	W17	L	192.56	3.43	3945	18	7
1	91308	H	W20	H	152.22	6.05	3445	18	7
1	91308	L	W35	H	194.91	4.35	5079	22	7
1	91309	L	W32	H	169.16	4.56	3991	19	7
1	91309	L	W37	H	184.84	4.48	4099	19	7
1	91309	H	W15	H	218.42	4.27	4825	19	7
1	b0003	H	W22	L	211.5	2.78	2866	12	7
1	b0003	H	W28	L	186.8	2.9	3220	15	7
1	b0003	H	W21	L	188.71	2.09	3560	17	7
1	b0003	L	W02	L	211.44	2.17	3727	16	7
1	b0003	L	W35	H	187.37	3.38	4102	19	7
1	b0003	H	W30	L	207.21	2.64	4389	19	7
1	b0005	L	W08	L	211.53	1.48	3695	15	7
1	b0005	H	W15	H	205.38	2.42	3809	16	7
1	b0005	L	W04	L	211.38	2.93	4053	16	7
1	b0005	L	W31	H	212.12	1.54	4193	17	7
1	b0005	L	W03	L	229.35	1.39	4529	17	7
1	b0005	L	W36	H	219.45	2.28	5606	22	7
1	b0711	L	W07	L	223.79	2.8	5148	19	7
1	b0711	H	W21	L	228.3	2.25	5504	20	7
1	b0711	L	W02	L	250.11	2.11	5744	19	7
1	b1002	H	W38	L	222.33	1.76	3790	15	7
1	b1002	L	W22	H	189.6	2.76	4344	20	7
1	b1004	H	W05	H	188.11	2.82	4191	19	7
1	b1008	H	W16	H	196.47	2.81	3537	15	7
1	b1009	L	W04	L	225	3.46	4363	17	7
1	b1012	L	W02	L	217.47	3.36	4504	17	7
1	b1012	L	W01	L	234.71	2.91	4561	17	7
1	b1012	H	W27	L	299.97	1.69	9755	29	7
1	b1101	H	W37	L	198.25	3.86	2844	12	7
1	b1101	H	W04	H	207.27	4.04	3602	15	7
1	b1103	H	W39	L	211.11	3.5	4439	18	7
1	b1104	L	W19	L	144.86	3.14	2397	14	7
1	b1104	H	W33	L	196	3.17	2675	12	7
1	b1104	H	W37	L	201.12	3.47	3699	16	7
1	b1105	H	W34	L	264	1.88	4948	17	7
1	b1108	H	W27	L	254.88	3.61	4632	16	7
1	b2001	H	W40	L	237.17	2.4	4950	18	7
1	b2001	L	W16	L	255.5	3.08	5092	18	7
1	b2001	L	W18	L	220.39	2.42	5917	23	7
1	b2004	L	W25	H	217.9	2.51	4857	20	7
1	b2004	L	W11	L	262.06	2.63	5165	18	7
1	b2004	L	W16	L	283.94	2.47	5259	17	7
1	b2004	H	W34	L	273.89	1.91	5317	18	7
2	o07082-4	L	W22	H	251.43	3.07	5791	21	7
2	o07082-4	H	W39	L	251.36	3.08	6939	25	7
2	o08071-4	L	W20	L	233.82	1.72	5829	22	7
2	o08071-4	H	W34	L	248.5	1.24	9175	32	7
2	o08073-3	H	W34	L	293.92	3.18	8067	25	7
2	o08073-3	L	W15	L	334.62	4.33	9701	26	7
2	o08074-4	H	W01	H	221.83	2.88	5917	24	7
2	o08074-4	L	W23	H	255.82	2.66	6317	22	7
2	o08074-4	H	W38	L	253.39	2.48	6491	23	7
2	o08081-4	L	W24	H	270.75	5.34	4873	16	7
2	o08082-4	H	W38	L	221.26	2.91	5227	19	7
2	o08082-4	H	W03	H	266.59	2.78	5669	17	7
2	o08082-4	H	W07	H	303.37	3.07	6907	19	7
2	o08084-4	H	W39	L	219.2	2.33	7253	30	7
2	o08084-4	H	W34	L	235.47	2.41	7871	30	7
2	o08091-4	H	W23	L	270.73	2.73	6913	22	7
2	o08092-4	L	W03	L	253.9	3.12	5983	21	7
2	o08092-4	L	W33	H	233.67	3.19	6651	24	7
2	o08093-4	H	W28	L	207.84	2.1	6101	25	7
2	o08093-4	L	W38	H	236.14	2.54	7555	28	7
2	o08094-4	H	W17	H	203.56	1.67	6751	27	7
2	o08094-4	L	W36	H	233.23	2.43	7299	26	7
2	o08094-4	L	W31	H	220.39	1.99	8041	31	7
2	o08094-4	H	W28	L	205.65	2.37	8207	34	7
2	o08095-4	H	W25	L	273.71	2.5	6257	21	7
2	o08095-4	L	W08	L	248.15	2.26	7049	26	7
2	o08095-4	L	W06	L	255.69	1.83	7183	26	7
2	o08096-4	H	W14	H	211.27	3.61	5341	22	7
2	o08096-4	L	W32	H	227.43	2.87	5393	21	7
2	o08096-4	H	W16	H	273.26	2.32	5871	19	7
2	o08096-4	H	W20	H	235.85	5.04	6977	26	7
2	o08096-4	H	W11	H	262.5	3.57	7089	24	7
2	o08096-4	H	W12	H	265.93	3.96	8071	27	7
2	o08097-4	H	W17	H	202.43	3.47	5335	23	7
2	o08097-4	L	W02	L	243.81	4.16	5987	21	7
2	o08097-4	H	W18	H	194.21	4.54	6781	29	7
2	o08097-4	H	W28	L	226.15	3.76	10795	41	7
2	o08097-4	H	W24	L	244.62	3.5	10865	39	7
2	o08098-4	L	W10	L	199.64	1.94	5051	22	7
2	o08098-4	L	W09	L	208.5	2.15	5769	24	7
2	o08098-4	H	W24	L	228.74	2.74	7297	27	7
2	o08098-4	H	W30	L	210.19	2.79	7617	31	7
2	o08101-4	H	W04	H	225.57	4.12	5999	23	7
2	o08102-4	L	W19	L	236	2.94	4021	15	7
2	o08102-4	L	W20	L	213.26	2.99	4781	19	7
2	o08102-4	L	W15	L	232.4	2.19	5129	20	7
2	o08102-4	H	W34	L	292	2.3	7645	24	7
2	o08103-4	H	W09	H	297.6	2.92	5163	15	7
2	o08103-4	H	W33	L	292.5	3.33	5331	16	7
2	o08103-4	L	W18	L	283.78	3.16	5825	18	7
2	o08103-4	H	W39	L	269.5	2.89	7267	24	7
2	o08103-4	H	W06	H	276.83	4	7507	24	7
2	o08103-4	H	W07	H	286.96	3.72	7683	23	7
2	o08103-4	L	W15	L	288.97	3.67	9433	29	7
2	o08104-4	L	W21	H	190.95	2.41	4087	19	7
2	o08104-4	L	W24	H	213.47	2.56	4521	19	7
2	o08104-4	H	W34	L	204	2.99	4615	20	7
2	o08104-4	H	W40	L	202.29	2.73	4783	21	7
2	o08104-4	L	W13	L	239.2	2.7	5289	20	7
2	o08105-4	H	W12	H	245.29	4	8663	31	7
2	o08106-4	L	W05	L	268.8	2.87	6291	20	7
2	o08107-4	L	W08	L	205.6	2.69	3437	15	7
2	o08107-4	L	W05	L	225.5	2.93	4005	16	7
2	o08107-4	L	W39	H	220.6	2.62	4891	20	7
2	o08107-4	L	W10	L	239.79	2.02	4971	19	7
2	o08107-4	L	W31	H	246.32	2.44	5123	19	7
2	o08107-4	L	W37	H	210	2.85	5147	22	7
2	o08111-4	H	W37	L	240.7	2.12	6101	23	7
2	o08111-4	L	W28	H	261.93	2.46	8321	29	7
2	o08111-4	L	W14	L	261.53	2.79	9725	34	7
2	o08111-4	H	W31	L	254.89	2.12	10117	36	7
2	o08112-4	H	W05	H	208	3.5	5821	24	7
2	o08112-4	H	W09	H	225.5	2.45	6005	24	7
2	o08113-4	H	W01	H	213.33	4.21	5851	18	7
2	o08114-4	L	W26	H	267.5	3.11	4929	16	7
2	o08114-4	L	W23	H	286.32	2.39	6153	19	7
2	o08114-4	L	W25	H	287.58	1.43	6173	19	7
2	o08114-4	H	W32	L	280	3.59	7377	22	7
2	o08114-4	H	W39	L	306.43	1.65	7879	23	7
2	o08114-4	L	W24	H	304.36	2.54	7889	22	7
2	o08115-4	L	W01	L	297.78	3.81	5897	18	7
2	o08115-4	L	W32	H	247.04	3.53	6903	25	7
2	o08116-4	L	W37	H	236.89	2.39	4839	18	7
2	o08116-4	H	W23	L	232.6	1.79	5271	20	7
2	o08116-4	H	W12	H	295.58	2.23	6297	19	7
2	o08116-4	H	W27	L	271.83	1.9	6867	23	7
2	o08117-4	H	W15	H	232.85	1.98	8565	33	7
2	o08121-4	L	W26	H	175.61	1.21	6019	31	7
2	o08121-4	H	W31	L	186.43	1.8	6039	28	7
2	o08121-4	H	W03	H	205.82	2.17	7539	33	7
2	o08121-4	H	W40	L	194.67	1.13	7689	36	7
2	o08121-4	H	W06	H	213.18	2	8015	34	7
2	o08121-4	H	W10	H	211.89	1.62	8237	35	7
2	o08124-4	L	W22	H	281.39	3.87	7135	23	7
2	o08124-4	L	W12	L	290.09	6.04	7721	23	7
2	o08126-4	H	W11	H	265.23	1.99	7833	26	7
2	o08126-4	L	W04	L	271.88	1.41	9677	32	7
2	o08127-4	L	W03	L	216.87	2.36	5619	23	7
2	o08128-4	H	W23	L	236.24	1.71	8743	34	7
2	o08128-4	L	W04	L	270.53	1.81	9015	30	7
1	070502_3	L	W39	H	206.86	4.53	3319	14	6
1	070502_3	H	W28	L	226	3.24	4039	16	6
1	070502_3	H	W15	H	219.65	2.85	4347	17	6
1	070503_3	H	W33	L	235.79	2.37	5013	19	6
1	070504_3	L	W23	H	208.21	3.22	4569	19	6
1	070504_3	H	W01	H	214.32	1.96	4587	19	6
1	070504_3	L	W28	H	232.5	2.24	5307	20	6
1	070504_3	L	W19	L	219.81	2.46	5427	21	6
1	070504_3	H	W07	H	252.74	2.43	5479	19	6
1	070504_3	L	W14	L	267.26	2.2	5599	19	6
1	070504_3	H	W34	L	247.91	2.76	6491	23	6
1	070505_3	L	W34	H	210.47	3.5	4439	17	6
1	070505_3	H	W29	L	226.27	2.61	6093	22	6
1	070505_3	H	W25	L	234.19	2.8	6145	21	6
1	070505_3	H	W20	H	287.47	3.03	6211	19	6
1	070505_3	H	W19	H	264	3.08	7651	24	6
1	070505_3	H	W30	L	356.87	2.72	9453	23	6
1	070505_3	H	W11	H	274.71	2.7	9853	28	6
1	070506_3	L	W22	H	224	3.74	3787	15	6
1	070506_3	L	W21	H	215.43	3.28	3801	14	6
1	070506_3	H	W10	H	301.2	4.2	5067	15	6
1	070506_3	H	W38	L	289.89	2.18	5587	18	6
1	070507_3	H	W16	H	219.44	1.84	4455	18	6
1	070507_3	H	W18	H	226.56	1.61	4547	18	6
1	070507_3	L	W05	L	210.1	1.93	5001	21	6
1	070507_3	H	W17	H	211	2.04	5005	20	6
1	070507_3	H	W30	L	224.85	1.93	6559	26	6
1	070507_3	H	W23	L	222.15	1.8	6643	26	6
1	070508-3	H	W34	L	213.16	2.05	4815	19	6
1	070508-3	L	W12	L	185.95	3.33	5042	22	6
1	070508-3	L	W27	H	220.91	2.93	5815	22	6
1	070512-3	H	W23	L	181.2	2.71	3758	15	6
1	070512-3	L	W07	L	176.47	3.22	4068	17	6
1	070512-3	L	W06	L	211.25	3.73	4813	16	6
1	070512-3	L	W35	H	184.85	3.35	5067	20	6
1	070512-3	H	W29	L	184.48	2.93	7707	25	6
1	070601_3	L	W39	H	281.53	2.12	5425	17	6
1	070601_3	L	W05	L	237	2.68	5519	20	6
1	070601_3	H	W16	H	307.24	2.73	7345	21	6
1	070601_3	L	W02	L	321.64	2.55	7893	22	6
1	070601_3	L	W04	L	319.46	1.74	9359	26	6
1	070601_3	H	W15	H	330.44	2.06	10131	27	6
1	070601_3	L	W06	L	349.94	2.31	12825	32	6
1	070604_3	L	W32	H	229.41	2.59	4399	17	6
1	070604_3	L	W31	H	239.09	2.34	5931	22	6
1	070604_3	L	W05	L	232	2.34	6207	23	6
1	070604_3	L	W10	L	241.13	1.81	6239	23	6
1	070604_3	H	W16	H	208.15	2.36	6757	27	6
1	070605_3	L	W02	L	206.4	2.62	3987	15	6
1	070605_3	L	W32	H	210.11	3.18	4999	19	6
1	070606_3	H	W22	L	212	2.51	4053	16	6
1	070606_3	L	W36	H	231.38	2.57	4349	16	6
1	070606_3	L	W09	L	230.96	2.57	6791	25	6
1	070606_3	L	W38	H	245.76	3.44	7257	25	6
1	070607_3	L	W05	L	230.77	3.23	3399	13	6
1	070607_3	H	W18	H	200.4	2.71	3573	15	6
1	070607_3	L	W09	L	232.62	4.31	3679	13	6
1	070607_3	H	W13	H	233.87	2.69	3893	15	6
1	070607_3	L	W06	L	212.5	3.39	3945	16	6
1	070607_3	H	W28	L	253.87	3.65	4255	15	6
1	070607_3	L	W01	L	262.67	2.41	4467	15	6
1	070607_3	H	W27	L	268.8	3.18	4559	15	6
1	070608_3	H	W23	L	195.73	3.09	3373	15	6
1	070608_3	L	W01	L	219.07	3.59	3727	15	6
1	070608_3	H	W19	H	212.5	2.98	3977	16	6
1	070608_3	H	W18	H	213.18	3.09	4067	17	6
1	070608_3	H	W15	H	235.9	3.07	5465	20	6
1	070608_3	L	W31	H	228.67	3.03	5719	21	6
1	070608_3	L	W38	H	266.6	2.45	5917	20	6
1	070609_3	H	W04	H	211.38	3	3107	13	6
1	070609_3	L	W23	H	205.07	2.69	3463	15	6
1	070609_3	L	W27	H	191.33	3.08	4107	18	6
1	070609_3	L	W20	L	203.11	3.21	4109	18	6
1	070609_3	L	W11	L	194.32	3.13	4187	19	6
1	070609_3	L	W30	H	206.89	3.75	4399	18	6
1	070610_3	H	W38	L	241.71	2.29	3947	14	6
1	070610_3	L	W12	L	257.1	2.98	5999	20	6
1	070610_3	L	W14	L	319.56	1.51	6627	18	6
1	070611_3	L	W13	L	214.86	3.74	3439	14	6
1	070611_3	H	W37	L	214.76	2.48	5039	21	6
1	070611_3	L	W24	H	218.26	2.64	5573	23	6
1	070612-3	H	W36	L	272	2.95	4283	14	6
1	070612-3	H	W37	L	228.76	2.12	4295	17	6
1	070612-3	H	W08	H	210.22	2.34	4309	18	6
1	070613-3	L	W15	L	197.27	2.71	3562	15	6
1	070613-3	H	W36	L	183.07	3.34	3790	15	6
1	070613-3	H	W05	H	177.38	3.88	3869	16	6
1	070613-3	H	W02	H	195.82	2.67	4041	17	6
1	070613-3	L	W12	L	211.81	3.37	4108	16	6
1	070613-3	L	W21	H	199.31	3.86	4122	16	6
1	070613-3	L	W16	L	208.71	2.87	4256	17	6
1	070613-3	H	W34	L	177.22	2.57	4281	18	6
1	070613-3	L	W27	H	220.11	2.92	5481	19	6
1	070614-3	H	W06	H	268.82	3.08	6480	22	6
1	070615-3	L	W24	H	193.53	3.72	3349	15	6
1	070615-3	L	W12	L	202.38	3.72	3684	16	6
1	070615-3	H	W02	H	239.86	3.37	3922	14	6
1	070615-3	L	W18	L	232.94	3.39	4335	16	6
1	070615-3	L	W30	H	225.22	2.71	4668	18	6
1	070615-3	H	W39	L	199.29	3.9	4894	17	6
1	070701_3	H	W21	L	213.87	3.13	3945	15	6
1	070701_3	H	W20	H	250.62	3.94	4545	16	6
1	070701_3	L	W37	H	231.38	3.56	4553	16	6
1	070701_3	H	W30	L	220.78	2.63	4573	18	6
1	070701_3	L	W35	H	256	3.35	5133	17	6
1	070701_3	H	W22	L	237.2	2.88	5545	20	6
1	070701_3	H	W28	L	239.62	3.04	5945	21	6
1	070701_3	L	W06	L	258.3	2.88	6399	20	6
1	070702_3	H	W30	L	239.48	2.98	6279	23	6
1	070702_3	L	W02	L	267.26	4.36	6413	19	6
1	070702_3	L	W08	L	267.13	3.34	6971	23	6
1	070702_3	L	W34	H	281.39	2.12	7345	23	6
1	070702_3	H	W24	L	283.13	2.54	7505	23	6
1	070702_3	L	W38	H	272.36	2.99	8545	28	6
1	070704_3	L	W35	H	342.94	2.05	6705	17	6
1	070704_3	H	W27	L	423.78	2.28	8523	18	6
1	070705-3	H	W01	H	219.31	2.88	4069	16	6
1	070705-3	H	W35	L	239.95	3.22	5574	20	6
1	070705-3	L	W29	H	239	2.88	5894	21	6
1	070707-3	L	W20	L	136.93	6.71	2685	15	6
1	070707-3	H	W35	L	170	6.7	3509	17	6
1	070707-3	L	W12	L	183.22	5.17	3949	18	6
1	070707-3	L	W22	H	197.17	6.18	4188	18	6
1	070707-3	L	W17	L	207.72	2.82	4295	18	6
1	070707-3	H	W38	L	226.89	3.73	4560	18	6
1	070707-3	H	W31	L	208.65	3.67	4869	20	6
1	070707-3	H	W37	L	221.7	3.94	5001	20	6
1	070707-3	H	W40	L	234.65	5	5334	20	6
1	070708-3	H	W20	H	247.68	3.34	5215	19	6
1	070708-3	H	W22	L	259.21	3.17	5615	19	6
1	070708-3	L	W37	H	249.52	2.74	5735	21	6
1	070709-3	H	W14	H	227.89	3.2	4642	18	6
1	070709-3	L	W33	H	217.45	3.11	4854	20	6
1	070709-3	L	W05	L	238.47	3.84	5054	19	6
1	070709-3	H	W22	L	260.05	3.4	5509	19	6
1	070710-3	H	W25	L	214.81	1.85	3772	16	6
1	070710-3	L	W34	H	216.35	4.63	4201	17	6
1	070711-3	L	W10	L	161.87	2.46	2825	15	6
1	070711-3	L	W04	L	202.93	3.21	3296	14	6
1	070711-3	L	W38	H	198.43	2.16	4704	21	6
1	070711-3	H	W21	L	256.12	2.33	4722	17	6
1	91301	L	W17	L	246.47	1.99	8827	30	6
1	91302	H	W17	H	186.17	2.23	5177	24	6
1	91302	L	W06	L	243.92	1.74	6877	26	6
1	91302	H	W19	H	250.36	1.81	8061	28	6
1	91302	L	W04	L	226.69	2.19	8127	32	6
1	91302	H	W12	H	280.14	1.49	8679	29	6
1	91303	H	W23	L	202.33	2.94	4229	18	6
1	91303	H	W24	L	246.1	3.63	5761	21	6
1	91304	L	W20	L	190.24	2.85	3661	17	6
1	91304	H	W38	L	200.24	2.71	3795	17	6
1	91304	H	W39	L	168.37	2.21	5277	27	6
1	91305	L	W20	L	247.53	3.95	4695	17	6
1	91305	L	W16	L	254.59	3.05	4927	17	6
1	91305	H	W33	L	321.2	2.67	5289	15	6
1	91306	H	W06	H	282.57	3.18	6845	21	6
1	91306	L	W14	L	258	2.74	9129	28	6
1	91307	L	W15	L	215.74	3.82	6195	23	6
1	91308	L	W01	L	176.67	2.69	3677	18	6
1	91308	H	W16	H	236.4	3.02	4161	15	6
1	91308	L	W06	L	181.16	3.49	4163	19	6
1	91308	H	W29	L	229.29	5.06	4529	17	6
1	91308	L	W39	H	205.05	4.15	4545	19	6
1	91308	L	W36	H	201.24	2.97	5345	21	6
1	91309	H	W28	L	171.17	6.15	2479	12	6
1	91309	L	W05	L	176	6.6	2527	12	6
1	91309	H	W17	H	188	5.79	2675	12	6
1	b0003	L	W36	H	181.47	2.54	3170	15	6
1	b0003	L	W03	L	213.07	2.75	3319	14	6
1	b0003	L	W34	H	182.18	2.96	3534	17	6
1	b0005	H	W20	H	184.07	3.77	3114	14	6
1	b0005	L	W34	H	244.57	3.04	4374	14	6
1	b0005	H	W24	L	203	2.31	4408	18	6
1	b0005	L	W38	H	231.29	1.99	4607	17	6
1	b0005	H	W25	L	194.65	2.6	4633	20	6
1	b004	L	W02	L	221.86	2.21	3637	14	6
1	b004	H	W24	L	222.53	3.61	3790	15	6
1	b004	H	W29	L	216	2.4	3910	16	6
1	b0711	L	W05	L	235.8	2.25	4300	15	6
1	b0711	H	W24	L	212.35	2.4	4360	17	6
1	b0711	H	W29	L	208	3.26	4508	17	6
1	b0711	H	W22	L	216.56	2.46	4638	18	6
1	b0711	L	W06	L	246.78	1.73	5130	18	6
1	b1002	H	W10	H	170.7	2.25	2151	10	6
1	b1002	L	W27	H	202.36	3.06	3208	14	6
1	b1002	L	W28	H	207.19	2.75	3728	16	6
1	b1003	L	W23	H	202.5	3.86	2868	12	6
1	b1008	L	W08	L	201.92	3.09	2743	12	6
1	b1008	H	W12	H	204.62	3.46	3045	13	6
1	b1008	H	W24	L	196.79	4.14	3201	14	6
1	b1008	H	W28	L	251.5	3.26	3901	14	6
1	b1009	H	W22	L	204	2.2	3212	14	6
1	b1009	L	W06	L	210	1.7	3681	16	6
1	b1009	H	W24	L	233.93	2.6	3919	15	6
1	b1009	H	W15	H	215	3.42	4209	17	6
1	b1009	H	W27	L	246.75	2.09	5475	20	6
1	b1011	H	W29	L	197.45	4.34	2731	11	6
1	b1012	H	W25	L	260.73	2.37	3343	11	6
1	b1012	H	W29	L	230.75	2.78	3361	12	6
1	b1012	L	W40	H	297.9	4.67	3469	10	6
1	b1012	L	W32	H	230.31	2.78	3818	13	6
1	b1012	H	W21	L	217	2.45	3829	15	6
1	b1012	H	W17	H	255	2.15	4212	14	6
1	b1012	L	W37	H	282	3.36	4300	13	6
1	b1012	H	W28	L	245.31	3.23	4602	16	6
1	b1102	H	W31	L	223.63	2.46	4884	19	6
1	b1103	L	W17	L	162.18	3.83	3427	17	6
1	b1103	H	W07	H	186.38	2.79	3555	16	6
1	b1104	L	W16	L	153.31	4.36	2419	13	6
1	b1104	L	W29	H	186.92	4.11	2891	13	6
1	b1107	L	W35	H	227.25	3.26	3018	12	6
1	b1109	L	W33	H	203.85	3.12	2963	13	6
1	b2001	H	W05	H	203.75	2.31	3649	16	6
1	b2001	L	W15	L	225.35	2.45	4265	17	6
1	b2001	H	W10	H	225.94	1.99	4479	16	6
1	b2001	H	W32	L	220.27	1.74	5430	22	6
1	b2002	H	W37	L	187.28	2.43	3808	18	6
1	b2002	H	W38	L	205.29	2.24	3872	17	6
1	b2002	H	W35	L	201.29	3.39	3998	17	6
1	b2004	H	W03	H	238	2.99	3986	15	6
1	b2004	H	W32	L	247.84	2.47	5200	19	6
1	b2004	L	W17	L	245.85	2.12	5404	20	6
1	b2005	L	W16	L	214.7	3.44	2422	10	6
1	b2005	H	W35	L	199.43	3.23	3167	14	6
2	o07082-4	H	W10	H	226.95	3.99	4953	19	6
2	o07082-4	H	W32	L	262.32	3.25	5501	19	6
2	o07082-4	L	W18	L	285.26	3.43	6033	19	6
2	o07082-4	H	W04	H	256.73	3.98	6371	22	6
2	o07082-4	H	W37	L	247	3.25	6571	24	6
2	o08071-4	H	W10	H	213.6	1.77	4813	20	6
2	o08071-4	L	W25	H	203.83	1.66	5875	24	6
2	o08071-4	H	W09	H	276.22	1.87	6245	18	6
2	o08071-4	H	W38	L	293.26	2.67	6317	19	6
2	o08071-4	H	W01	H	245.22	1.55	6391	23	6
2	o08073-3	H	W35	L	288.63	2.86	6065	19	6
2	o08073-3	L	W11	L	259.05	3.29	6301	21	6
2	o08073-3	L	W20	L	249.14	4.92	6361	21	6
2	o08074-4	H	W32	L	240.84	2.49	5031	19	6
2	o08074-4	H	W34	L	254.2	2.72	5561	20	6
2	o08074-4	L	W25	H	244.73	2.75	5967	22	6
2	o08074-4	H	W31	L	264.57	2.59	6069	21	6
2	o08074-4	L	W19	L	253.33	2.76	6663	24	6
2	o08074-4	L	W16	L	241.54	2.94	6939	26	6
2	o08081-4	H	W38	L	250.74	2.84	5441	19	6
2	o08082-4	H	W36	L	201.71	2.83	3385	14	6
2	o08082-4	L	W16	L	243.14	4.22	4043	14	6
2	o08082-4	H	W05	H	235.79	2.74	5733	19	6
2	o08083-4	L	W20	L	223.87	2.47	7441	30	6
2	o08084-4	L	W21	H	203.33	1.8	5573	24	6
2	o08084-4	H	W07	H	208.48	3.86	5931	25	6
2	o08084-4	L	W22	H	247.24	4.78	5963	21	6
2	o08084-4	H	W04	H	233.04	2.62	6001	23	6
2	o08084-4	L	W24	H	246.73	2.82	6041	22	6
2	o08084-4	H	W36	L	237.04	2.77	6213	23	6
2	o08084-4	L	W20	L	227.04	2.43	6341	25	6
2	o08091-4	H	W17	H	230.35	3.17	4581	17	6
2	o08091-4	H	W12	H	275.58	3.19	5963	19	6
2	o08091-4	H	W24	L	279.24	3.09	6411	21	6
2	o08091-4	H	W18	H	319.56	3.84	6505	18	6
2	o08092-4	L	W10	L	241.07	2.3	4187	15	6
2	o08092-4	H	W22	L	202.35	3.22	4225	17	6
2	o08092-4	H	W25	L	210	2.34	5039	20	6
2	o08092-4	H	W29	L	204.73	2.55	5511	22	6
2	o08092-4	H	W13	H	198.09	3.24	5613	23	6
2	o08092-4	L	W38	H	236.19	3.25	5791	21	6
2	o08092-4	L	W07	L	257.2	2.72	6079	20	6
2	o08092-4	L	W34	H	243.64	3.93	6247	22	6
2	o08094-4	L	W09	L	202.83	2.35	5789	24	6
2	o08094-4	L	W33	H	221.82	1.47	5801	22	6
2	o08094-4	L	W02	L	204.32	1.88	6335	25	6
2	o08094-4	L	W40	H	222.33	1.94	6381	24	6
2	o08094-4	H	W30	L	251.13	3.7	6965	23	6
2	o08094-4	H	W24	L	222.37	1.68	6971	27	6
2	o08094-4	L	W38	H	224.44	1.85	9307	36	6
2	o08095-4	H	W18	H	213.9	2.03	4939	21	6
2	o08095-4	L	W32	H	286.74	1.96	5869	19	6
2	o08095-4	L	W03	L	246.91	2.09	5903	22	6
2	o08095-4	L	W34	H	268.38	2.53	6123	21	6
2	o08095-4	H	W24	L	269.04	1.99	6719	23	6
2	o08097-4	H	W23	L	205.22	3.67	5519	23	6
2	o08097-4	L	W33	H	218.61	4.02	5859	23	6
2	o08097-4	L	W09	L	230.91	3.75	5941	22	6
2	o08097-4	L	W32	H	198.71	3.09	6387	28	6
2	o08097-4	L	W34	H	209.73	3.15	7323	30	6
2	o08098-4	H	W18	H	222	2.23	5551	20	6
2	o08098-4	H	W25	L	218.43	1.29	5887	23	6
2	o08098-4	H	W17	H	212	1.7	6355	25	6
2	o08098-4	L	W04	L	220.67	3.66	6403	24	6
2	o08101-4	H	W33	L	199.83	4.31	5387	23	6
2	o08101-4	L	W28	H	224.14	2.91	6935	28	6
2	o08102-4	L	W14	L	255	3.58	4657	16	6
2	o08102-4	L	W22	H	232.67	3.24	4787	18	6
2	o08102-4	L	W18	L	236.18	2.08	5691	22	6
2	o08103-4	L	W27	H	290.12	3.76	5545	17	6
2	o08103-4	H	W32	L	267.6	3.6	6163	20	6
2	o08103-4	L	W20	L	300.42	3.02	6377	19	6
2	o08103-4	L	W24	H	263.27	3.49	6653	22	6
2	o08103-4	H	W38	L	334.08	3.01	9237	25	6
2	o08104-4	H	W33	L	192.71	2.26	3709	17	6
2	o08104-4	H	W31	L	201.89	1.72	4245	19	6
2	o08104-4	L	W27	H	210.74	2.53	4487	19	6
2	o08104-4	L	W22	H	223.6	1.73	5003	20	6
2	o08104-4	L	W17	L	222.8	2.89	5091	20	6
2	o08104-4	L	W12	L	197.39	2.24	5095	23	6
2	o08104-4	H	W36	L	245.47	2.59	5121	19	6
2	o08104-4	L	W11	L	251.8	2.26	5497	20	6
2	o08104-4	H	W35	L	208.17	2.92	5605	24	6
2	o08104-4	H	W32	L	262.2	1.99	5725	20	6
2	o08104-4	H	W03	H	273.8	2.71	6073	20	6
2	o08104-4	L	W15	L	268.7	2.75	6743	23	6
2	o08105-4	L	W04	L	206.53	5.23	4697	19	6
2	o08105-4	L	W34	H	244.44	3.91	5023	18	6
2	o08105-4	L	W32	H	217.39	3.7	5667	23	6
2	o08105-4	L	W09	L	258.48	4.56	6147	21	6
2	o08105-4	H	W21	L	227.33	5.32	6409	24	6
2	o08105-4	H	W24	L	271.27	5.45	6735	22	6
2	o08105-4	L	W06	L	266.43	4.11	6861	23	6
2	o08105-4	L	W31	H	322.2	4.8	7121	20	6
2	o08105-4	H	W28	L	220.14	5.33	7217	28	6
2	o08105-4	H	W14	H	244.69	4.29	8035	29	6
2	o08105-4	L	W37	H	284	4.19	8673	27	6
2	o08106-4	L	W36	H	224.5	3.85	4301	16	6
2	o08106-4	H	W18	H	238.44	2.54	4831	18	6
2	o08106-4	H	W26	L	288.94	1.66	5513	17	6
2	o08106-4	L	W33	H	258.53	1.94	5743	19	6
2	o08106-4	H	W14	H	258.2	2.22	5897	20	6
2	o08106-4	H	W15	H	287.17	1.97	7881	24	6
2	o08107-4	L	W04	L	201.75	2.76	3641	16	6
2	o08107-4	L	W09	L	222.5	3.13	4051	16	6
2	o08107-4	H	W24	L	256.75	3.68	4635	16	6
2	o08107-4	H	W12	H	236	3.06	4695	18	6
2	o08107-4	H	W28	L	239.62	3.2	5561	21	6
2	o08107-4	L	W33	H	266.18	2.08	6329	22	6
2	o08111-4	L	W29	H	225.26	2.96	4795	19	6
2	o08111-4	L	W21	H	255.16	2.56	5289	19	6
2	o08111-4	L	W15	L	275.81	3.04	6321	21	6
2	o08112-4	L	W25	H	240	3.05	5405	20	6
2	o08112-4	H	W03	H	232.33	4.27	6387	24	6
2	o08112-4	L	W11	L	220.44	2.55	6677	27	6
2	o08112-4	L	W19	L	266.46	2.44	7595	26	6
2	o08112-4	L	W16	L	272.94	2.84	10241	34	6
2	o08113-4	H	W34	L	179.75	2.8	3385	16	6
2	o08113-4	H	W05	H	191.5	2.79	3631	16	6
2	o08113-4	H	W35	L	201.88	2.76	3973	17	6
2	o08113-4	L	W24	H	169.2	2.88	4023	20	6
2	o08113-4	H	W32	L	208.71	5.91	4247	17	6
2	o08113-4	L	W21	H	221.09	2.31	5581	22	6
2	o08114-4	L	W18	L	303.16	3.32	6741	19	6
2	o08114-4	H	W34	L	291.43	1.74	6943	21	6
2	o08114-4	L	W20	L	296.59	2.31	9167	27	6
2	o08115-4	L	W03	L	247.5	4.52	4483	16	6
2	o08115-4	L	W35	H	306.57	4.04	4739	14	6
2	o08115-4	L	W31	H	291.73	3.79	4847	15	6
2	o08115-4	H	W11	H	290.25	4.99	5207	16	6
2	o08115-4	H	W13	H	506	2.95	5365	10	6
2	o08115-4	H	W23	L	265.4	2.66	5831	20	6
2	o08115-4	H	W24	L	289.4	3.87	6399	20	6
2	o08116-4	L	W31	H	264.76	2.33	6129	21	6
2	o08117-4	L	W10	L	263.59	1.15	8235	29	6
2	o08118-4	L	W36	H	264.67	3.9	5265	18	6
2	o08118-4	H	W20	H	245.44	1.92	6803	25	6
2	o08121-4	L	W29	H	197.75	1.89	7031	32	6
2	o08121-4	L	W17	L	216.8	1.38	10805	45	6
2	o08122-4	H	W39	L	216	2.8	4087	17	6
2	o08122-4	L	W17	L	251.56	1.93	4897	18	6
2	o08124-4	H	W10	H	279.78	3.74	5631	18	6
2	o08124-4	H	W37	L	278	2.4	6027	20	6
2	o08124-4	L	W11	L	314.74	5.35	6605	19	6
2	o08124-4	H	W31	L	344.21	3.89	7169	19	6
2	o08125-4	H	W16	H	225.9	1.86	5281	21	6
2	o08125-4	L	W04	L	232.19	2.13	5413	21	6
2	o08125-4	H	W20	H	235.43	1.94	5495	21	6
2	o08125-4	H	W29	L	197.54	3.46	6265	26	6
2	o08126-4	L	W05	L	235.43	1.59	7201	28	6
2	o08126-4	L	W40	H	230.86	1.79	7249	28	6
2	o08126-4	H	W19	H	273.73	1.81	9091	30	6
2	o08126-4	H	W30	L	273.16	1.18	9251	31	6
2	o08126-4	H	W17	H	277.33	1.56	10753	36	6
2	o08127-4	L	W34	H	238.11	2	4923	19	6
2	o08127-4	H	W26	L	253.57	1.69	6279	23	6
2	o08127-4	L	W09	L	264.33	3.06	7081	24	6
2	o08127-4	L	W38	H	272.14	2.63	8327	28	6
2	o08128-4	L	W37	H	227.68	1.42	6423	25	6
2	o08128-4	H	W18	H	243.67	1.54	6651	24	6
2	o08128-4	H	W30	L	228.24	2.36	8613	34	6
1	070501_3	L	W16	L	189.08	3.79	3067	13	5
1	070501_3	H	W34	L	208.29	3.37	3399	14	5
1	070501_3	H	W05	H	216.53	4.82	3863	15	5
1	070502_3	H	W16	H	214.18	2.78	2613	11	5
1	070502_3	H	W24	L	210.88	2.57	3879	16	5
1	070502_3	H	W30	L	221.88	2.17	4039	16	5
1	070502_3	H	W27	L	205.58	2.42	4519	19	5
1	070503_3	L	W12	L	209.57	2.76	3279	14	5
1	070503_3	L	W15	L	203.16	2.82	4479	19	5
1	070503_3	L	W17	L	252.78	3.81	5187	18	5
1	070503_3	L	W16	L	239.14	2.35	5759	21	5
1	070503_3	H	W34	L	229.17	1.85	6225	24	5
1	070504_3	H	W31	L	201.47	2.41	3467	15	5
1	070504_3	H	W33	L	203.33	1.88	3479	15	5
1	070504_3	L	W25	H	192.89	2.03	3961	18	5
1	070504_3	H	W08	H	197.78	2.67	4159	18	5
1	070504_3	H	W39	L	231.53	2.86	4359	17	5
1	070504_3	L	W22	H	197.37	2.13	4439	19	5
1	070504_3	L	W16	L	242.35	2.01	4693	17	5
1	070504_3	H	W32	L	241.47	2.43	5025	19	5
1	070504_3	L	W17	L	231.3	2.95	5253	20	5
1	070504_3	H	W38	L	259.3	2.32	5813	20	5
1	070505_3	L	W31	H	195	3.62	3227	14	5
1	070505_3	L	W03	L	260.67	3.37	5531	18	5
1	070505_3	H	W26	L	258.6	2.11	5895	20	5
1	070505_3	H	W16	H	234.08	2.42	7039	25	5
1	070506_3	L	W17	L	284.75	4.21	5013	16	5
1	070506_3	H	W35	L	332.8	2.68	5359	15	5
1	070506_3	H	W31	L	304.62	2.49	5853	16	5
1	070507_3	L	W33	H	238.8	1.65	3867	15	5
1	070507_3	H	W25	L	179.68	3.68	3999	19	5
1	070507_3	H	W14	H	202.11	1.53	4213	18	5
1	070507_3	H	W28	L	191.4	3.13	4907	20	5
1	070507_3	L	W38	H	218.19	1.66	4987	21	5
1	070507_3	H	W22	L	221.58	2.81	5187	19	5
1	070507_3	H	W11	H	208.91	2.54	5371	22	5
1	070507_3	L	W40	H	252.3	2.13	5599	20	5
1	070507_3	L	W39	H	213.22	1.69	5653	23	5
1	070507_3	H	W24	L	193.91	3.79	5999	23	5
1	070508-3	L	W24	H	220.77	2.99	3216	13	5
1	070508-3	H	W07	H	200.12	2.13	3759	16	5
1	070510-3	H	W06	H	177.27	3.24	3295	15	5
1	070510-3	L	W24	H	232.33	2.51	3975	15	5
1	070510-3	L	W28	H	247.47	2.82	4638	17	5
1	070512-3	L	W34	H	169.17	3.08	2722	12	5
1	070512-3	L	W33	H	204.43	2.66	3362	14	5
1	070512-3	L	W04	L	155.6	2.68	3403	15	5
1	070512-3	L	W02	L	160.87	2.53	3522	15	5
1	070512-3	H	W30	L	189.25	2.62	3828	16	5
1	070512-3	L	W05	L	195.31	3.45	3935	16	5
1	070512-3	L	W37	H	189	3.16	4015	15	5
1	070512-3	L	W39	H	185.94	3.05	4069	17	5
1	070512-3	H	W13	H	230.27	3.17	4308	15	5
1	070512-3	L	W31	H	238.47	2.4	4469	15	5
1	070512-3	H	W27	L	200.5	2.25	4735	16	5
1	070601_3	L	W32	H	277.16	2.54	6249	19	5
1	070601_3	H	W12	H	320.42	2.83	6785	19	5
1	070601_3	H	W24	L	293.3	3.21	6799	20	5
1	070601_3	H	W25	L	354	2.03	7065	18	5
1	070601_3	H	W20	H	285.73	2.86	7653	22	5
1	070601_3	L	W03	L	298.48	2.85	8653	25	5
1	070601_3	H	W27	L	322.3	2.62	10037	27	5
1	070602_3	L	W37	H	191.08	2.69	2779	13	5
1	070602_3	L	W06	L	192.24	1.83	3707	17	5
1	070602_3	L	W03	L	224.62	2.51	4095	16	5
1	070602_3	L	W39	H	212.53	2.18	4455	19	5
1	070604_3	H	W13	H	191.65	2.29	3839	17	5
1	070604_3	L	W38	H	253	1.88	5065	18	5
1	070604_3	L	W07	L	235.17	2.36	6571	24	5
1	070604_3	H	W21	L	283.04	2.12	7375	23	5
1	070604_3	H	W29	L	234.52	2.08	7435	27	5
1	070605_3	H	W22	L	180	2.39	3333	15	5
1	070605_3	L	W40	H	209.71	3.21	3547	14	5
1	070605_3	H	W17	H	186.71	4.45	4027	17	5
1	070605_3	H	W20	H	196.32	2.73	4655	19	5
1	070606_3	H	W20	H	196.44	3.69	4373	18	5
1	070606_3	H	W19	H	246.67	2	5233	18	5
1	070606_3	H	W16	H	266.12	1.83	5371	17	5
1	070606_3	H	W24	L	215.24	4.59	5519	21	5
1	070607_3	L	W37	H	263.67	3.04	3613	12	5
1	070607_3	L	W03	L	238	3.01	4119	15	5
1	070607_3	L	W40	H	237.06	2.89	4665	17	5
1	070607_3	L	W07	L	246.94	2.76	4799	17	5
1	070607_3	L	W02	L	239.56	2.9	4879	18	5
1	070607_3	H	W26	L	275.88	1.56	5253	17	5
1	070607_3	L	W39	H	264.67	2.92	5781	15	5
1	070608_3	L	W33	H	213.14	2.33	3427	14	5
1	070608_3	L	W37	H	221.71	3.48	3493	14	5
1	070608_3	L	W10	L	232.29	2.16	3547	14	5
1	070608_3	L	W05	L	215.07	3.16	3603	15	5
1	070608_3	H	W21	L	239.6	2.42	3933	15	5
1	070608_3	L	W36	H	232.8	3.18	3999	15	5
1	070608_3	H	W11	H	233.5	2.96	4135	16	5
1	070608_3	L	W07	L	211.68	3.07	4479	19	5
1	070608_3	H	W14	H	226.8	2.01	4947	20	5
1	070608_3	L	W35	H	245.16	3.33	5305	19	5
1	070609_3	L	W13	L	227.64	3.18	2947	11	5
1	070609_3	L	W26	H	187.6	1.68	3105	15	5
1	070609_3	H	W39	L	175	2.6	3205	16	5
1	070609_3	H	W09	H	158.35	3.24	3235	17	5
1	070609_3	H	W10	H	176.75	2.94	3255	16	5
1	070609_3	L	W21	H	217.47	2.29	3599	15	5
1	070609_3	L	W24	H	230.67	3.26	3893	15	5
1	070609_3	H	W08	H	214.78	2.26	4307	18	5
1	070609_3	H	W02	H	197.9	3.04	4481	20	5
1	070609_3	L	W14	L	210	2.08	4627	20	5
1	070610_3	H	W33	L	219	3.45	3159	12	5
1	070610_3	L	W23	H	242.83	3.31	3347	12	5
1	070610_3	H	W05	H	224.77	3.31	3413	13	5
1	070610_3	H	W35	L	240.62	2.09	3481	13	5
1	070610_3	H	W01	H	253	2.12	4013	14	5
1	070610_3	H	W31	L	256	2.46	4183	14	5
1	070611_3	H	W31	L	192.5	2.61	3599	16	5
1	070611_3	L	W11	L	206	2.88	3721	16	5
1	070611_3	H	W02	H	204.33	2.56	4305	18	5
1	070611_3	L	W12	L	195.9	3.43	4467	20	5
1	070611_3	L	W17	L	216.64	2.94	5439	22	5
1	070611_3	H	W35	L	223.09	3.99	5565	22	5
1	070612-3	H	W33	L	235	2.37	4549	17	5
1	070612-3	L	W27	H	249.94	2.15	5081	18	5
1	070613-3	L	W23	H	194.75	2.72	2922	12	5
1	070613-3	L	W22	H	221.73	3.27	2935	11	5
1	070613-3	H	W32	L	169.64	3.24	2962	14	5
1	070613-3	H	W07	H	189.92	2.28	3242	13	5
1	070613-3	H	W33	L	183.71	2.65	3242	14	5
1	070613-3	H	W08	H	197.12	3.21	3801	16	5
1	070613-3	H	W06	H	193.2	4.51	3866	15	5
1	070613-3	H	W31	L	217.38	2.78	4082	16	5
1	070614-3	H	W38	L	307	1.97	7615	23	5
1	070615-3	H	W08	H	196.18	3.18	2457	11	5
1	070615-3	H	W34	L	214.57	2.22	3442	14	5
1	070615-3	H	W09	H	211.2	2.91	3815	15	5
1	070615-3	L	W28	H	232	3.14	4130	16	5
1	070615-3	H	W07	H	251.88	2.92	4494	16	5
1	070616-3	L	W16	L	196.56	2.77	4200	18	5
1	070616-3	H	W39	L	197.37	2.38	4322	19	5
1	070616-3	L	W20	L	236.12	1.99	4535	17	5
1	070701_3	L	W32	H	201.62	2.17	3921	16	5
1	070701_3	L	W39	H	218.89	2.95	5027	18	5
1	070701_3	H	W11	H	266.5	4.1	5149	16	5
1	070701_3	L	W02	L	200	2.47	5945	25	5
1	070701_3	H	W14	H	256.82	4.39	6717	22	5
1	070702_3	L	W39	H	249.1	3.7	5573	20	5
1	070702_3	H	W12	H	284.47	4.91	5587	17	5
1	070702_3	H	W25	L	257.1	2.1	5893	20	5
1	070702_3	L	W37	H	221.65	3.28	5933	23	5
1	070702_3	H	W29	L	253.33	3.15	6091	21	5
1	070702_3	L	W01	L	262.82	2.28	6507	22	5
1	070702_3	H	W18	H	249.57	3.63	7027	23	5
1	070702_3	L	W07	L	275.84	2.76	7825	25	5
1	070702_3	H	W14	H	321.45	1.78	7891	22	5
1	070703_3	L	W37	H	192.62	3.16	3587	16	5
1	070705-3	H	W05	H	198.6	3.36	3575	15	5
1	070705-3	L	W27	H	243.59	2.18	4807	17	5
1	070706_3	L	W11	L	204.89	2.19	2177	9	5
1	070706_3	L	W12	L	262.13	4.77	4427	15	5
1	070706_3	H	W10	H	318.71	3.76	5321	14	5
1	070707-3	L	W13	L	160.43	4.28	2803	14	5
1	070707-3	L	W18	L	210.08	3.38	2880	12	5
1	070707-3	H	W02	H	177.35	5.41	3643	17	5
1	070707-3	L	W30	H	205.94	4.94	3802	16	5
1	070707-3	H	W36	L	238.2	2.99	3935	15	5
1	070707-3	L	W15	L	227.58	3.47	5038	19	5
1	070707-3	L	W19	L	231.5	5.39	5295	20	5
1	070707-3	H	W34	L	298.71	2.64	5455	17	5
1	070708-3	L	W32	H	199.92	2.7	2949	13	5
1	070708-3	H	W13	H	254.2	2.68	4175	15	5
1	070708-3	H	W21	L	274.5	3.16	4228	14	5
1	070708-3	H	W14	H	231.88	2.67	4498	17	5
1	070708-3	L	W01	L	304.6	3.58	5295	15	5
1	070708-3	L	W07	L	299.11	2.55	6307	19	5
1	070709-3	L	W01	L	210.27	4.47	3669	15	5
1	070709-3	L	W39	H	248.33	2.33	4067	15	5
1	070709-3	L	W34	H	195.4	3.01	4428	20	5
1	070709-3	H	W26	L	223	2.36	4438	18	5
1	070709-3	L	W02	L	209.79	1.95	4603	19	5
1	070709-3	L	W40	H	222.95	2.9	5228	21	5
1	070709-3	L	W38	H	231.36	3.15	5655	22	5
1	070709-3	H	W28	L	244.36	3.56	6815	25	5
1	070710-3	H	W23	L	193.71	3.02	3074	14	5
1	070710-3	H	W20	H	209.8	3.23	3558	15	5
1	070710-3	H	W27	L	261.53	2.21	4255	15	5
1	070710-3	L	W05	L	222.95	2.95	4734	19	5
1	070710-3	L	W04	L	235.95	4.22	6747	21	5
1	070711-3	H	W28	L	175.7	3.94	2029	10	5
1	070711-3	H	W16	H	205.76	2.43	3963	17	5
1	070711-3	H	W29	L	210.65	3.29	4055	17	5
1	070711-3	H	W19	H	213.24	2.57	4108	17	5
1	070711-3	H	W24	L	214.86	2.87	5041	21	5
1	070711-3	H	W17	H	216.33	3.08	5067	21	5
1	91301	L	W12	L	216.67	2.19	5177	21	5
1	91301	L	W21	H	214.19	2.27	5345	21	5
1	91301	L	W27	H	203.85	1.88	6061	26	5
1	91301	H	W37	L	249.78	1.97	7877	27	5
1	91302	L	W10	L	163.89	1.9	3493	19	5
1	91302	L	W05	L	208.38	3.27	3729	16	5
1	91302	H	W29	L	186.78	2.7	3795	18	5
1	91302	H	W28	L	202.1	2.64	4745	21	5
1	91302	H	W14	H	233.13	2.07	6011	23	5
1	91304	L	W27	H	171.3	2.43	3945	20	5
1	91304	L	W17	L	164.86	3.42	4031	21	5
1	91304	H	W34	L	184.82	2.2	4677	22	5
1	91305	H	W40	L	219.86	2.53	3527	14	5
1	91305	H	W36	L	262.62	2.69	3745	13	5
1	91305	L	W28	H	252.43	4.44	3977	14	5
1	91305	L	W12	L	272.57	3.15	4261	14	5
1	91305	L	W23	H	226.59	3.59	4427	17	5
1	91306	L	W22	H	238	3.86	4195	15	5
1	91306	H	W05	H	240	2.57	4961	17	5
1	91306	H	W04	H	281.76	3.98	6361	17	5
1	91307	H	W33	L	193.5	2.3	2727	12	5
1	91307	H	W02	H	177.38	6.29	2945	13	5
1	91307	L	W11	L	198.62	3.45	3767	16	5
1	91307	L	W28	H	223.38	3.34	3993	16	5
1	91308	L	W40	H	237.17	3.28	3161	12	5
1	91308	L	W10	L	221.69	3.79	3511	13	5
1	91308	L	W05	L	199.88	4.95	3793	16	5
1	91308	H	W17	H	178.71	4.4	3811	17	5
1	91308	L	W02	L	194.12	6.34	3993	16	5
1	91308	L	W07	L	185.9	3.15	4577	20	5
1	91308	H	W21	L	254.22	3.32	5761	18	5
1	91309	H	W23	L	147.11	5.37	1627	9	5
1	91309	H	W22	L	167.4	4.52	1969	10	5
1	91309	L	W10	L	170.91	5.51	2257	11	5
1	91309	H	W19	H	204	5.87	2437	10	5
1	91309	L	W08	L	190.67	4.19	2669	12	5
1	91309	H	W21	L	218.55	4.31	2743	11	5
1	91309	L	W31	H	204.46	3.85	3027	13	5
1	91309	L	W07	L	233	4	3161	12	5
1	91309	L	W06	L	203.43	4.18	3245	14	5
1	91309	L	W40	H	204.57	5.51	3343	14	5
1	b0001	H	W18	H	195.62	2.06	2959	13	5
1	b0001	L	W05	L	213.31	2.1	3177	13	5
1	b0001	H	W12	H	276	1.27	5426	18	5
1	b0002	H	W26	L	169.25	3.02	1556	8	5
1	b0003	L	W39	H	152.17	2.68	2193	12	5
1	b0003	L	W05	L	178	2.6	2715	13	5
1	b0003	H	W17	H	185.92	3.03	2748	13	5
1	b0003	H	W12	H	181.63	2.15	4110	19	5
1	b0005	L	W37	H	198.42	2.57	2913	12	5
1	b0005	L	W33	H	253.5	2.88	2930	10	5
1	b0005	L	W10	L	199.07	2.03	3303	14	5
1	b0005	H	W30	L	195.06	2.14	3465	16	5
1	b0005	H	W22	L	204.07	2.63	3496	14	5
1	b0005	H	W23	L	186.8	2.27	3549	15	5
1	b0005	L	W05	L	186.45	2.44	4344	20	5
1	b0005	L	W07	L	216.89	2.07	4569	18	5
1	b0005	H	W28	L	206.5	3	5384	22	5
1	b004	L	W35	H	200	3.76	2349	10	5
1	b0711	L	W03	L	238.54	2.79	3771	13	5
1	b0711	H	W23	L	245.92	2.09	3850	13	5
1	b0711	L	W08	L	261.62	2.53	3900	13	5
1	b0711	H	W14	H	275.69	1.92	3982	13	5
1	b0711	L	W34	H	289.69	2.07	4038	13	5
1	b0711	L	W01	L	224.44	1.75	4903	18	5
1	b0711	H	W27	L	341.52	1.21	8449	21	5
1	b1002	L	W23	H	167.18	2.38	2108	11	5
1	b1002	L	W20	L	169.09	3.86	2180	11	5
1	b1002	L	W18	L	180.64	3.4	2284	11	5
1	b1002	H	W34	L	163.69	2.05	2423	13	5
1	b1002	L	W29	H	193.82	3.05	2427	11	5
1	b1002	H	W08	H	165	2.59	2465	13	5
1	b1002	L	W26	H	207	2.27	2526	11	5
1	b1002	L	W25	H	187.31	2.35	2901	13	5
1	b1002	H	W02	H	196	2.01	2988	12	5
1	b1002	L	W30	H	232.31	2.11	3426	13	5
1	b1003	H	W39	L	214.56	3.84	2341	9	5
1	b1003	H	W32	L	185.17	2.85	2636	12	5
1	b1003	H	W36	L	195	4.39	3085	13	5
1	b1003	H	W38	L	214.31	3.16	3353	13	5
1	b1003	L	W20	L	204.64	3.04	3457	14	5
1	b1004	H	W37	L	172.79	2.3	2864	14	5
1	b1004	L	W17	L	235.46	2.31	3380	13	5
1	b1004	H	W31	L	201.44	1.78	5653	25	5
1	b1005	H	W03	H	186.92	2.62	2739	12	5
1	b1005	L	W16	L	213.54	3.21	3324	13	5
1	b1005	H	W04	H	207.4	2.63	3578	15	5
1	b1005	L	W17	L	379.76	1.77	7248	17	5
1	b1007	L	W05	L	161.2	2.28	2946	15	5
1	b1007	L	W38	H	196.67	2.33	3439	15	5
1	b1007	H	W27	L	219	2.42	4679	18	5
1	b1008	H	W18	H	170.44	3.94	1806	9	5
1	b1008	L	W32	H	187.55	2.6	2340	11	5
1	b1008	H	W13	H	234.89	2.77	2363	9	5
1	b1008	L	W06	L	226.1	2.29	2612	10	5
1	b1008	L	W07	L	210.33	2.84	2826	12	5
1	b1008	L	W33	H	206.42	3.04	2836	12	5
1	b1008	L	W38	H	237.27	2.62	2875	11	5
1	b1008	H	W29	L	204.92	2.81	2917	12	5
1	b1008	L	W05	L	221.67	4.76	3184	12	5
1	b1008	H	W20	H	201.92	4.66	3242	13	5
1	b1008	H	W19	H	222.36	3.11	3483	14	5
1	b1009	H	W25	L	175.79	2.74	2938	14	5
1	b1009	L	W39	H	211.31	1.71	3071	13	5
1	b1009	L	W35	H	232.42	3.01	3097	12	5
1	b1009	L	W05	L	199.21	3.23	3217	14	5
1	b1009	H	W21	L	207.71	2	3297	14	5
1	b1009	H	W30	L	220.31	1.76	3877	16	5
1	b1010	L	W33	H	208	2.29	3001	13	5
1	b1011	H	W28	L	158.38	2.17	2501	13	5
1	b1011	H	W30	L	190.27	2.98	2505	11	5
1	b1011	L	W35	H	202.67	3.9	2901	12	5
1	b1011	L	W38	H	216.08	1.95	3278	13	5
1	b1012	L	W31	H	229.75	4.29	2177	8	5
1	b1012	L	W09	L	252.3	2.39	2883	10	5
1	b1012	L	W05	L	219.8	2.29	3978	15	5
1	b1012	L	W10	L	269.36	3.13	4387	14	5
1	b1012	H	W14	H	294.69	2.41	4447	13	5
1	b1012	L	W34	H	349.58	2.72	4664	12	5
1	b1012	L	W03	L	275.67	2.91	4937	15	5
1	b1101	L	W22	H	239.46	2.76	3518	13	5
1	b1101	L	W30	H	259.83	2.51	3580	12	5
1	b1102	H	W33	L	212.43	3.24	3476	14	5
1	b1102	L	W17	L	207.57	2.58	5007	21	5
1	b1103	L	W14	L	200.85	3.63	3186	13	5
1	b1103	H	W33	L	170.69	3.13	3271	16	5
1	b1103	H	W37	L	197.4	3.76	3617	15	5
1	b1103	H	W05	H	183.63	3.45	4332	19	5
1	b1103	L	W28	H	224.09	3.9	6023	23	5
1	b1104	H	W35	L	156.14	4.73	1397	7	5
1	b1104	L	W27	H	163	3.5	1525	8	5
1	b1104	L	W15	L	183.5	4.07	2588	12	5
1	b1105	L	W15	L	242.27	1.99	2990	11	5
1	b1105	H	W38	L	257.64	2.16	3919	14	5
1	b1106	L	W08	L	196.12	1.79	3547	16	5
1	b1107	L	W08	L	281.36	2.21	4235	14	5
1	b1107	L	W04	L	235.44	2.64	4637	18	5
1	b1107	H	W24	L	290.87	3.25	4903	15	5
1	b1108	L	W01	L	223.8	3.62	2532	10	5
1	b2001	L	W30	H	231.43	3.01	3631	14	5
1	b2001	H	W07	H	225.25	1.72	5078	20	5
1	b2001	H	W37	L	208.52	2.26	5206	21	5
1	b2002	H	W03	H	192.67	2.9	2623	12	5
1	b2002	H	W40	L	208.57	2.42	3253	14	5
1	b2002	L	W16	L	203.93	2.02	3378	15	5
1	b2002	L	W26	H	230.21	1.96	3510	14	5
1	b2003	H	W34	L	259.17	2.13	5336	18	5
1	b2004	L	W15	L	250.18	4.18	4791	17	5
1	b2005	L	W21	H	198.25	3.56	1808	8	5
1	b2005	L	W25	H	180.55	3.04	2356	11	5
1	b2005	H	W34	L	263.56	2.02	2600	9	5
1	b2005	L	W18	L	201.58	2.77	2826	12	5
1	b2005	H	W36	L	201.21	3.13	3287	14	5
1	b2005	H	W02	H	234.08	2.64	3360	12	5
1	b2005	H	W03	H	234.44	2.59	4332	16	5
2	o07082-4	H	W33	L	262.57	2.91	4129	14	5
2	o07082-4	L	W25	H	244.75	2.34	4301	16	5
2	o07082-4	H	W07	H	232	2.73	4871	19	5
2	o07082-4	H	W31	L	287.78	2.74	5615	18	5
2	o07082-4	L	W29	H	248.52	2.14	6255	23	5
2	o07082-4	L	W15	L	275.33	3.33	7271	24	5
2	o08071-4	L	W11	L	213.26	2.25	4741	19	5
2	o08071-4	H	W04	H	214.32	2.18	4767	19	5
2	o08071-4	H	W33	L	230.86	2.06	5785	21	5
2	o08071-4	L	W12	L	222.56	2.35	6881	25	5
2	o08071-4	L	W28	H	235.54	2.47	7099	26	5
2	o08071-4	H	W35	L	229.1	1.4	7467	29	5
2	o08073-3	H	W05	H	261.85	5.16	3807	13	5
2	o08073-3	H	W40	L	288.29	3.27	4549	14	5
2	o08074-4	L	W27	H	240.2	2.82	5285	20	5
2	o08074-4	L	W18	L	216.17	3.57	5835	24	5
2	o08074-4	L	W17	L	275.24	3.17	6337	21	5
2	o08081-4	L	W15	L	264.92	3.41	3813	13	5
2	o08081-4	H	W07	H	238.67	5.15	4223	15	5
2	o08081-4	H	W35	L	253.56	2.77	5083	18	5
2	o08082-4	L	W22	H	207.27	2.85	2919	11	5
2	o08082-4	L	W13	L	203.43	4.17	3625	14	5
2	o08082-4	L	W11	L	250.46	3.49	3889	13	5
2	o08082-4	L	W24	H	254.67	3.34	4483	15	5
2	o08082-4	H	W37	L	271.47	4.71	4881	15	5
2	o08082-4	L	W27	H	314.13	3.92	5441	15	5
2	o08083-4	L	W18	L	217.78	2.55	4409	18	5
2	o08083-4	H	W39	L	234.14	3.07	7291	28	5
2	o08084-4	H	W09	H	202.6	3.54	4633	20	5
2	o08084-4	H	W01	H	224	2.52	4829	19	5
2	o08084-4	H	W40	L	230.2	1.89	5045	20	5
2	o08084-4	L	W13	L	219.6	2.9	5081	20	5
2	o08085-4	H	W21	L	253.26	3.55	5477	19	5
2	o08091-4	L	W31	H	245.71	2.93	3777	14	5
2	o08091-4	L	W07	L	240.24	2.85	4525	17	5
2	o08091-4	L	W03	L	300	3.22	5211	16	5
2	o08091-4	L	W08	L	282.67	2.39	5625	18	5
2	o08091-4	H	W19	H	220.8	2.03	5651	20	5
2	o08092-4	H	W19	H	212.71	3.11	4215	17	5
2	o08092-4	H	W16	H	291.43	4	4635	14	5
2	o08092-4	L	W32	H	244.75	3.07	4661	16	5
2	o08092-4	L	W31	H	292.29	3.72	4703	14	5
2	o08092-4	L	W37	H	203.6	2.08	4739	20	5
2	o08092-4	L	W02	L	226.67	2.68	5741	21	5
2	o08092-4	H	W21	L	271.58	2.25	5795	19	5
2	o08093-4	L	W32	H	182.82	1.67	3737	17	5
2	o08093-4	L	W40	H	213.2	2.15	4709	20	5
2	o08093-4	L	W35	H	193.76	2.74	5679	25	5
2	o08093-4	L	W03	L	219.04	2.23	6305	25	5
2	o08093-4	L	W02	L	208.43	2.12	6697	28	5
2	o08093-4	H	W12	H	214.06	2.11	8369	33	5
2	o08094-4	H	W18	H	200	1.88	5193	22	5
2	o08094-4	H	W23	L	196.91	1.83	5319	22	5
2	o08094-4	H	W16	H	189.45	1.77	5417	22	5
2	o08095-4	H	W19	H	246.6	2.1	5347	20	5
2	o08095-4	H	W11	H	266.11	2.21	5479	19	5
2	o08095-4	H	W28	L	229.92	2.14	6351	25	5
2	o08095-4	L	W39	H	288.57	2.04	6485	21	5
2	o08095-4	L	W35	H	248.8	1.67	6735	25	5
2	o08096-4	H	W26	L	233.33	2.87	3985	15	5
2	o08096-4	L	W33	H	290.77	1.82	4063	13	5
2	o08096-4	H	W18	H	238	4.24	4869	18	5
2	o08096-4	H	W22	L	262.22	3.37	5379	18	5
2	o08096-4	H	W15	H	319.53	3.09	5891	17	5
2	o08097-4	L	W37	H	232	2.93	7103	27	5
2	o08097-4	L	W03	L	219.6	3.65	7867	30	5
2	o08097-4	L	W01	L	233.33	3.94	8039	30	5
2	o08098-4	H	W13	H	200.62	1.67	3299	13	5
2	o08098-4	L	W32	H	208.84	1.83	4427	19	5
2	o08098-4	L	W05	L	198.48	1.32	4887	21	5
2	o08098-4	H	W28	L	218.07	1.27	6801	27	5
2	o08098-4	L	W35	H	242.72	2.65	6845	25	5
2	o08098-4	L	W38	H	205.38	2.25	6925	29	5
2	o08098-4	L	W08	L	234.4	2.61	7373	25	5
2	o08101-4	H	W06	H	206.95	1.75	4433	19	5
2	o08101-4	L	W18	L	216.76	1.63	5079	21	5
2	o08101-4	L	W30	H	256.42	3.5	5473	19	5
2	o08101-4	L	W20	L	237.14	5.57	5751	21	5
2	o08101-4	L	W12	L	274.83	3.45	7187	24	5
2	o08101-4	L	W15	L	270.13	2.37	8971	30	5
2	o08102-4	H	W31	L	249.09	3.64	3163	11	5
2	o08102-4	L	W16	L	209.43	2.83	3401	14	5
2	o08102-4	L	W30	H	272	2.24	4567	15	5
2	o08102-4	H	W32	L	221.78	2.12	4607	18	5
2	o08102-4	H	W06	H	300.29	2.26	4737	14	5
2	o08102-4	L	W28	H	252.21	2.06	5219	19	5
2	o08103-4	L	W14	L	253.18	3.51	4955	17	5
2	o08103-4	H	W05	H	270.12	2.67	5239	17	5
2	o08103-4	H	W40	L	273.11	3.36	5815	18	5
2	o08103-4	H	W10	H	267.37	3.44	5867	19	5
2	o08103-4	L	W16	L	261.39	3.24	6799	23	5
2	o08103-4	H	W36	L	302.2	3.4	6841	20	5
2	o08104-4	H	W02	H	219.11	2.46	4377	18	5
2	o08104-4	H	W37	L	190.86	1.92	4465	21	5
2	o08104-4	H	W04	H	288.25	2.29	4997	16	5
2	o08105-4	H	W25	L	209.56	4.28	4335	18	5
2	o08105-4	L	W39	H	229.27	4.53	5801	22	5
2	o08105-4	H	W20	H	236	4.65	7351	27	5
2	o08105-4	L	W35	H	301.44	4.42	8355	25	5
2	o08106-4	L	W32	H	233.25	2.55	4437	16	5
2	o08106-4	L	W06	L	224.19	1.87	5549	21	5
2	o08106-4	H	W23	L	300	2.57	6109	18	5
2	o08107-4	H	W20	H	234.57	3.84	3669	14	5
2	o08107-4	H	W22	L	226.13	2.7	3741	15	5
2	o08107-4	L	W07	L	231.2	2.61	3925	15	5
2	o08107-4	H	W30	L	262	2.95	4017	14	5
2	o08107-4	L	W34	H	235.06	2.61	4385	17	5
2	o08111-4	H	W33	L	226.67	2.65	4527	18	5
2	o08111-4	L	W25	H	232.84	2.22	4877	19	5
2	o08111-4	H	W02	H	227.82	2.35	5571	22	5
2	o08111-4	L	W23	H	248.76	2.29	5731	21	5
2	o08111-4	H	W05	H	198.07	2.79	6223	27	5
2	o08111-4	L	W22	H	306.4	2.5	8241	25	5
2	o08111-4	L	W30	H	262.45	1.96	8919	31	5
2	o08111-4	L	W17	L	265.3	2.5	10747	37	5
2	o08112-4	H	W08	H	236.4	2.7	5297	20	5
2	o08112-4	L	W14	L	227.13	3.75	5947	23	5
2	o08112-4	L	W29	H	224.7	3.27	5963	23	5
2	o08112-4	L	W20	L	256.5	2.69	6979	24	5
2	o08112-4	H	W34	L	274.77	3.08	7881	26	5
2	o08113-4	H	W39	L	193.43	1.89	3195	14	5
2	o08113-4	L	W26	H	229.23	2.26	3369	13	5
2	o08114-4	H	W09	H	252.53	4.24	4563	15	5
2	o08114-4	L	W21	H	295.76	2.71	6063	17	5
2	o08114-4	L	W19	L	297.33	3.15	6083	18	5
2	o08115-4	L	W10	L	376.89	4.36	3677	9	5
2	o08115-4	H	W17	H	335.64	4.41	4059	11	5
2	o08115-4	H	W14	H	244	2.35	4559	17	5
2	o08115-4	L	W06	L	291.2	2.94	4781	15	5
2	o08115-4	H	W29	L	289.75	4.73	5151	16	5
2	o08115-4	L	W40	H	345	4.89	6075	16	5
2	o08116-4	L	W38	H	336	1.93	5103	14	5
2	o08116-4	H	W15	H	274.59	2.08	5109	17	5
2	o08116-4	H	W20	H	262.82	2.3	5171	17	5
2	o08117-4	L	W06	L	247.83	1.32	6275	23	5
2	o08117-4	H	W29	L	265.27	1.96	6475	22	5
2	o08117-4	L	W05	L	221.63	1.61	6577	27	5
2	o08117-4	L	W34	H	267.52	1.09	7199	25	5
2	o08118-4	H	W24	L	230.53	4.74	4957	19	5
2	o08118-4	H	W18	H	268	1.77	5491	19	5
2	o08121-4	L	W25	H	176.59	1.24	5273	27	5
2	o08121-4	L	W19	L	204.83	1.89	6725	29	5
2	o08121-4	H	W39	L	211.17	2.1	6919	29	5
2	o08121-4	L	W12	L	224.27	1.71	10953	44	5
2	o08122-4	H	W40	L	237.25	1.89	4129	16	5
2	o08123-4	H	W09	H	257.18	3.96	5025	17	5
2	o08124-4	H	W07	H	295.33	4.5	3897	12	5
2	o08124-4	H	W03	H	326.82	4	6171	17	5
2	o08124-4	H	W02	H	282.72	4.01	8011	25	5
2	o08125-4	L	W02	L	229.82	1.61	5667	22	5
2	o08125-4	H	W18	H	259.24	2.32	6011	21	5
2	o08125-4	H	W19	H	236	4.02	6689	25	5
2	o08126-4	H	W25	L	265.52	1.67	6169	21	5
2	o08126-4	H	W29	L	275.09	1.56	6589	22	5
2	o08126-4	H	W21	L	247.36	1.35	6733	25	5
2	o08126-4	H	W20	H	270.62	1.47	8465	29	5
2	o08126-4	L	W33	H	282.52	1.1	8481	27	5
2	o08126-4	L	W31	H	336.3	1.6	9935	27	5
2	o08127-4	H	W19	H	231.47	2.06	3831	15	5
2	o08127-4	L	W33	H	238.12	2.02	4405	17	5
2	o08127-4	L	W31	H	265.78	3.69	5331	18	5
2	o08127-4	H	W18	H	237.52	2.18	5487	21	5
2	o08127-4	L	W39	H	208.48	3.21	6047	25	5
2	o08127-4	H	W12	H	247.26	1.56	7233	27	5
2	o08127-4	H	W30	L	266	2.87	7563	26	5
2	o08128-4	H	W26	L	224	1.32	4633	19	5
2	o08128-4	L	W01	L	227.45	1.59	5463	22	5
2	o08128-4	L	W32	H	228	1.93	6261	25	5
2	o08128-4	L	W02	L	280.35	1.2	6991	23	5
2	o08128-4	H	W20	H	241.1	1.44	7645	29	5
2	o08128-4	H	W15	H	271.86	1.22	8451	29	5
1	070501_3	L	W13	L	204	2.9	2521	11	4
1	070501_3	H	W06	H	195	3.15	2653	12	4
1	070501_3	L	W27	H	235.17	3.32	3159	12	4
1	070501_3	L	W15	L	209.23	2.54	3361	13	4
1	070501_3	H	W33	L	217.29	3.02	3533	14	4
1	070502_3	H	W11	H	177.83	3.29	2601	12	4
1	070502_3	L	W32	H	217	2.95	3027	12	4
1	070502_3	L	W33	H	208.46	3.13	3159	13	4
1	070502_3	L	W37	H	200.29	4.3	3279	14	4
1	070502_3	L	W38	H	193.2	2.1	3441	15	4
1	070502_3	H	W20	H	208.71	3.88	3453	14	4
1	070502_3	H	W19	H	256	2.14	4027	14	4
1	070502_3	H	W18	H	222.38	2.69	4067	16	4
1	070502_3	H	W21	L	209.81	2.43	5013	21	4
1	070503_3	L	W13	L	221.85	2.8	3187	13	4
1	070503_3	L	W14	L	237.2	1.94	3879	15	4
1	070504_3	H	W05	H	207	2.49	3455	14	4
1	070504_3	L	W26	H	247.86	2.15	3759	14	4
1	070504_3	L	W13	L	237.6	3.18	3985	15	4
1	070504_3	L	W18	L	231.87	2.97	3999	15	4
1	070504_3	H	W02	H	221.76	2.98	4627	17	4
1	070504_3	L	W12	L	232.84	2.59	4867	19	4
1	070505_3	H	W23	L	206.4	2.57	3853	15	4
1	070506_3	H	W36	L	251.17	3.96	3487	12	4
1	070506_3	L	W18	L	338.91	2.68	3973	11	4
1	070506_3	L	W26	H	288.31	2.08	4159	13	4
1	070506_3	L	W25	H	309.54	2.54	4317	13	4
1	070506_3	H	W01	H	281.73	2.29	4559	15	4
1	070506_3	H	W09	H	305.86	2.62	4627	14	4
1	070506_3	H	W07	H	305.87	1.83	4881	15	4
1	070506_3	L	W28	H	327.71	3.42	4959	14	4
1	070506_3	H	W39	L	305.07	1.86	5147	15	4
1	070506_3	L	W15	L	381.57	3.28	5683	14	4
1	070507_3	H	W13	H	263.17	2.41	3599	12	4
1	070507_3	L	W31	H	213.25	1.25	3745	16	4
1	070507_3	L	W32	H	240.88	1.56	4307	16	4
1	070507_3	L	W02	L	214.67	1.91	4307	18	4
1	070507_3	H	W20	H	222	2.68	4681	18	4
1	070507_3	H	W15	H	263.12	2.79	4865	16	4
1	070507_3	L	W34	H	216.57	1.79	5081	21	4
1	070507_3	L	W35	H	258.53	3.01	6135	19	4
1	070508-3	H	W01	H	227.89	2.87	2535	9	4
1	070508-3	H	W03	H	188.75	2.89	2763	12	4
1	070508-3	L	W30	H	206.08	2.27	3162	13	4
1	070508-3	H	W02	H	239.5	3.2	3203	12	4
1	070508-3	H	W37	L	223.46	3.26	3254	13	4
1	070508-3	H	W04	H	190.33	2.83	3669	15	4
1	070508-3	H	W40	L	227	2.67	3934	15	4
1	070508-3	L	W28	H	225.72	2.1	4894	18	4
1	070510-3	H	W10	H	198	2.89	3041	13	4
1	070510-3	L	W17	L	225.4	3.22	4001	15	4
1	070510-3	H	W37	L	189.24	2.79	4082	17	4
1	070511-3	H	W07	H	222.47	3.41	3923	15	4
1	070512-3	H	W16	H	135.38	3.25	3002	13	4
1	070512-3	H	W25	L	149.9	5.57	3096	10	4
1	070512-3	H	W17	H	224.07	3.1	3854	14	4
1	070512-3	H	W20	H	229.75	6.59	3988	12	4
1	070512-3	L	W09	L	219.21	2.79	4309	14	4
1	070512-3	L	W40	H	221.94	3.7	4416	16	4
1	070512-3	H	W19	H	231.67	3.29	4547	15	4
1	070512-3	H	W26	L	229.38	2.55	4749	16	4
1	070512-3	H	W21	L	207.11	2.48	4881	18	4
1	070601_3	H	W13	H	326.33	1.98	4353	12	4
1	070601_3	L	W34	H	297.53	2.79	5677	17	4
1	070601_3	H	W29	L	297.26	2.86	6533	19	4
1	070601_3	L	W33	H	378.27	2.45	6545	15	4
1	070601_3	L	W07	L	232.08	5.3	7039	25	4
1	070601_3	H	W19	H	372.47	2.28	7079	17	4
1	070601_3	L	W31	H	344.42	1.69	7277	19	4
1	070601_3	L	W36	H	366.38	1.95	8731	21	4
1	070602_3	H	W20	H	183.54	2.28	2771	13	4
1	070602_3	H	W21	L	210	2.07	3001	13	4
1	070602_3	L	W38	H	192.4	1.97	3267	15	4
1	070602_3	H	W30	L	217	2.28	3941	16	4
1	070602_3	H	W14	H	197.37	1.59	4227	19	4
1	070602_3	L	W01	L	220.32	1.43	4519	19	4
1	070602_3	L	W04	L	220.84	1.56	4611	19	4
1	070602_3	H	W27	L	194.56	1.62	5539	25	4
1	070602_3	L	W08	L	235.83	1.87	6133	23	4
1	070603_3	L	W35	H	263.18	4.15	5079	17	4
1	070604_3	L	W09	L	247.71	2.2	8077	28	4
1	070605_3	L	W01	L	178	3.18	2519	11	4
1	070605_3	H	W24	L	172	2.61	2773	14	4
1	070605_3	L	W05	L	179.43	3.89	3053	14	4
1	070605_3	L	W06	L	180.13	2.65	3399	15	4
1	070605_3	H	W18	H	203.6	2.47	3719	15	4
1	070605_3	H	W15	H	187.29	3.32	3999	17	4
1	070605_3	L	W09	L	194.22	1.74	4335	18	4
1	070605_3	H	W25	L	229.88	2.42	4533	17	4
1	070605_3	L	W04	L	196.2	2.23	5025	20	4
1	070606_3	L	W10	L	225.54	2.18	3519	13	4
1	070606_3	H	W28	L	179.88	3.24	3519	16	4
1	070606_3	L	W40	H	194.4	2.6	3587	15	4
1	070606_3	L	W35	H	186.5	3.39	3681	16	4
1	070606_3	L	W03	L	227.38	2.59	4597	16	4
1	070606_3	H	W30	L	246	2.38	4829	17	4
1	070606_3	H	W18	H	297.5	2.26	5639	16	4
1	070606_3	L	W32	H	303.9	1.84	7031	20	4
1	070607_3	H	W21	L	242.33	3.66	3415	12	4
1	070607_3	H	W16	H	237.08	3.06	3439	13	4
1	070607_3	L	W31	H	241.38	2.68	3587	13	4
1	070607_3	H	W20	H	233.08	4.09	3613	13	4
1	070607_3	H	W23	L	280.17	4.27	3841	12	4
1	070607_3	H	W22	L	240.93	2.74	4161	15	4
1	070607_3	H	W14	H	260.38	1.79	4641	16	4
1	070607_3	L	W33	H	310.43	1.98	4787	14	4
1	070608_3	H	W24	L	213	3.89	2881	12	4
1	070608_3	H	W29	L	202.71	4.16	3227	14	4
1	070608_3	H	W25	L	227.38	3.46	3319	13	4
1	070608_3	L	W32	H	251.23	2.76	3587	13	4
1	070608_3	L	W34	H	232.13	3.4	3881	15	4
1	070608_3	H	W28	L	195	3.6	3975	18	4
1	070608_3	L	W40	H	252	4.25	4467	16	4
1	070608_3	H	W27	L	261.25	2.52	4713	16	4
1	070609_3	H	W31	L	245.45	3.24	2999	11	4
1	070609_3	L	W25	H	173	2.31	3121	16	4
1	070609_3	L	W12	L	200.43	2.53	3145	14	4
1	070609_3	H	W06	H	195.86	3.49	3155	14	4
1	070609_3	L	W22	H	167.62	2.34	3161	16	4
1	070609_3	H	W33	L	228.29	1.72	3571	14	4
1	070609_3	L	W29	H	161.16	3.72	3707	19	4
1	070609_3	H	W34	L	192.33	2.1	3867	18	4
1	070609_3	H	W05	H	176	3.38	4067	20	4
1	070610_3	L	W16	L	231.38	2.59	3453	13	4
1	070610_3	L	W15	L	244	2.32	3781	14	4
1	070610_3	H	W40	L	233.29	3.12	3813	14	4
1	070610_3	L	W24	H	269.87	2.17	4719	15	4
1	070610_3	L	W17	L	255.12	2.42	4733	16	4
1	070610_3	L	W30	H	260.82	2.27	5305	17	4
1	070610_3	H	W37	L	301.5	3.24	5467	16	4
1	070611_3	L	W25	H	180.17	4.26	2547	12	4
1	070611_3	H	W39	L	182.71	3.11	3533	17	4
1	070611_3	H	W33	L	209.38	2.27	3719	16	4
1	070611_3	H	W09	H	221.53	3.4	4225	17	4
1	070611_3	H	W40	L	198.56	2.84	4319	18	4
1	070611_3	L	W18	L	230	2.74	4587	18	4
1	070611_3	L	W16	L	203.9	3.13	4855	21	4
1	070611_3	H	W07	H	198.43	2.59	5147	23	4
1	070611_3	L	W15	L	227.91	3.19	5585	22	4
1	070611_3	H	W32	L	246.91	2.15	5947	22	4
1	070611_3	L	W14	L	266	1.98	6051	21	4
1	070612-3	H	W38	L	204.69	2.3	2962	13	4
1	070612-3	H	W03	H	228.5	2.35	3029	12	4
1	070612-3	L	W30	H	230.85	2.11	3295	13	4
1	070612-3	L	W23	H	236.92	1.63	3335	13	4
1	070612-3	H	W05	H	230.85	1.94	3375	13	4
1	070612-3	L	W11	L	214.43	2.66	3415	14	4
1	070612-3	L	W19	L	205.93	2.08	3589	15	4
1	070612-3	L	W16	L	336.2	2.6	3735	10	4
1	070612-3	L	W24	H	197.29	2.08	3802	17	4
1	070612-3	L	W29	H	224.2	1.96	3841	15	4
1	070612-3	L	W17	L	243.93	2.53	3882	14	4
1	070612-3	H	W34	L	239.12	1.96	4534	17	4
1	070613-3	L	W11	L	186.45	3.27	2603	11	4
1	070613-3	L	W13	L	245.5	4.16	3095	10	4
1	070613-3	L	W30	H	191.71	3.94	3375	14	4
1	070613-3	H	W10	H	210.58	2.51	3495	12	4
1	070613-3	L	W19	L	203.36	2.47	3536	14	4
1	070613-3	L	W14	L	230.08	3.71	3628	13	4
1	070613-3	L	W28	H	208.71	3.22	3988	14	4
1	070613-3	L	W20	L	175.41	3.44	4003	17	4
1	070613-3	H	W38	L	239.82	2.33	4775	17	4
1	070614-3	L	W14	L	244.72	2.28	5061	18	4
1	070614-3	H	W03	H	259.67	2.26	5122	18	4
1	070614-3	H	W33	L	277.56	2.05	5412	18	4
1	070614-3	H	W36	L	281	2.63	7946	26	4
1	070614-3	H	W31	L	295.42	1.76	8546	26	4
1	070614-3	H	W32	L	357.59	1.83	10240	27	4
1	070615-3	L	W23	H	193	3.73	1976	9	4
1	070615-3	H	W05	H	198.54	3.75	2979	13	4
1	070615-3	H	W33	L	197	1.99	3549	15	4
1	070615-3	L	W21	H	216.31	3.76	4068	16	4
1	070615-3	L	W11	L	219.38	4.02	4108	16	4
1	070615-3	L	W16	L	223.31	3.96	4216	16	4
1	070615-3	L	W19	L	255	3.61	4254	15	4
1	070615-3	L	W14	L	242.42	3	5295	19	4
1	070616-3	L	W11	L	209.8	2.55	3534	15	4
1	070701_3	H	W17	H	181.47	3.16	3239	15	4
1	070701_3	H	W16	H	224.29	2.71	3469	14	4
1	070701_3	H	W26	L	245.08	2.61	3663	13	4
1	070701_3	H	W15	H	248.31	2.58	3813	13	4
1	070701_3	L	W05	L	235.73	2.72	3947	15	4
1	070701_3	H	W19	H	251.71	3.16	4145	14	4
1	070701_3	L	W09	L	303.69	3.3	4907	13	4
1	070701_3	H	W27	L	264.22	2.54	5397	18	4
1	070701_3	H	W12	H	277.25	2.49	5599	16	4
1	070702_3	H	W13	H	232.31	2.41	3467	13	4
1	070702_3	H	W26	L	232	4.6	4493	16	4
1	070702_3	L	W10	L	259.38	2.4	4533	16	4
1	070702_3	H	W28	L	246.21	2.41	5479	19	4
1	070702_3	H	W11	H	234.11	2.78	5653	19	4
1	070702_3	H	W16	H	316	3.44	6159	17	4
1	070703_3	L	W07	L	181.69	1.82	2919	13	4
1	070703_3	H	W22	L	186.92	1.94	3267	13	4
1	070703_3	H	W20	H	199.57	2.93	3387	14	4
1	070703_3	H	W27	L	207.22	1.76	4345	18	4
1	070703_3	H	W24	L	270.24	2.07	5119	17	4
1	070704_3	H	W12	H	299.08	2.36	4173	13	4
1	070704_3	L	W33	H	298.77	2.3	4427	13	4
1	070704_3	H	W16	H	323.38	3.33	4719	13	4
1	070704_3	H	W14	H	347.57	2.08	5507	14	4
1	070705-3	L	W16	L	250.21	2.14	3949	14	4
1	070705-3	L	W15	L	231.24	2.99	4561	17	4
1	070706_3	H	W34	L	221.09	3.36	2723	11	4
1	070706_3	H	W08	H	343.64	4.16	4443	11	4
1	070706_3	H	W06	H	304.86	3.54	4821	14	4
1	070706_3	H	W31	L	258.75	3.52	4853	16	4
1	070707-3	L	W14	L	217.08	2.62	3243	13	4
1	070707-3	H	W05	H	209.5	4.57	3350	14	4
1	070707-3	H	W01	H	238.77	3.66	3455	13	4
1	070707-3	L	W11	L	231.71	5.85	3721	14	4
1	070707-3	L	W24	H	257.21	3.3	3949	14	4
1	070707-3	H	W08	H	274.31	4	3975	13	4
1	070707-3	H	W07	H	256.93	4.61	4002	14	4
1	070708-3	H	W16	H	250.92	3.83	3642	13	4
1	070708-3	L	W04	L	241.06	2.39	4496	17	4
1	070708-3	L	W33	H	230.58	2.28	4814	19	4
1	070708-3	H	W23	L	322.12	1.81	5641	16	4
1	070708-3	L	W35	H	348.24	3.38	6494	17	4
1	070709-3	L	W32	H	202.94	3.02	3655	16	4
1	070709-3	H	W29	L	238.88	3.63	4496	17	4
1	070709-3	L	W04	L	214.47	3.04	4548	19	4
1	070709-3	L	W09	L	243.88	2.85	4588	17	4
1	070710-3	L	W37	H	136.21	3.67	2375	14	4
1	070710-3	L	W31	H	200.85	2.53	2909	13	4
1	070710-3	H	W18	H	238.27	4.6	3362	11	4
1	070710-3	H	W17	H	246.08	2.72	3522	13	4
1	070710-3	H	W21	L	232.79	2.48	3588	14	4
1	070710-3	H	W14	H	273.79	2.57	4162	14	4
1	070710-3	L	W02	L	209.74	4.66	4510	19	4
1	070710-3	L	W35	H	222.79	3.45	4775	19	4
1	070711-3	H	W20	H	186.58	3.17	2535	12	4
1	070711-3	H	W25	L	234	3.03	2850	11	4
1	070711-3	L	W37	H	186.86	3.58	3015	14	4
1	070711-3	H	W11	H	185.93	3.58	3042	14	4
1	070711-3	L	W02	L	212.57	2.45	3295	14	4
1	070711-3	L	W35	H	185.88	2.65	3562	16	4
1	070711-3	L	W40	H	214.42	2.84	4695	19	4
1	070711-3	H	W12	H	258.71	2.39	4801	17	4
1	91301	L	W26	H	237.76	1.46	4561	17	4
1	91301	L	W19	L	226.9	2.09	5261	20	4
1	91301	L	W13	L	228.3	2.9	5645	20	4
1	91301	H	W32	L	239.62	2.23	5861	21	4
1	91301	H	W05	H	212.87	1.58	5877	23	4
1	91301	H	W38	L	220.16	1.46	6377	25	4
1	91301	H	W35	L	257.3	3.13	6893	23	4
1	91301	L	W16	L	212.67	1.87	7029	27	4
1	91301	H	W02	H	242.24	1.69	7063	25	4
1	91301	L	W15	L	261.62	2.28	7727	26	4
1	91301	L	W28	H	270.46	1.8	7795	26	4
1	91301	L	W11	L	235.55	1.82	8693	31	4
1	91302	H	W25	L	152	2.14	2445	14	4
1	91302	H	W24	L	179.86	3.12	2911	14	4
1	91302	H	W20	H	177.25	2.71	3229	16	4
1	91302	L	W35	H	172.78	3.42	3577	18	4
1	91302	L	W03	L	222.53	1.87	4611	19	4
1	91303	H	W17	H	202.4	3.2	3395	15	4
1	91303	H	W14	H	229.71	2.77	3643	14	4
1	91303	L	W38	H	207.41	1.55	3843	17	4
1	91303	H	W28	L	248.86	2.95	3925	14	4
1	91303	H	W30	L	245.6	1.9	3979	15	4
1	91303	L	W05	L	228.62	2.57	4011	16	4
1	91303	L	W09	L	220.74	3.23	4661	19	4
1	91303	L	W33	H	307.87	2.92	4977	15	4
1	91304	L	W25	H	165.45	2.63	2077	11	4
1	91304	H	W08	H	161.64	4.28	2179	11	4
1	91304	H	W01	H	160	3.78	2229	12	4
1	91304	H	W31	L	185.09	2.35	2329	11	4
1	91304	H	W04	H	178.57	2.65	2841	14	4
1	91304	H	W02	H	173.2	2.4	2945	15	4
1	91304	L	W12	L	179.37	2.6	3927	19	4
1	91304	L	W14	L	221.56	2.39	4545	18	4
1	91305	L	W19	L	210.5	2.54	2829	12	4
1	91305	L	W24	H	201.33	4.04	2911	12	4
1	91305	L	W25	H	202	2.86	2977	13	4
1	91305	L	W18	L	234.92	3.18	3411	13	4
1	91305	H	W02	H	271.5	2.73	3561	12	4
1	91305	H	W32	L	266.33	3.96	3711	12	4
1	91305	H	W07	H	222.53	3.83	3945	15	4
1	91305	H	W35	L	281.08	3.72	4027	13	4
1	91305	H	W06	H	218.94	3.06	4247	17	4
1	91305	L	W14	L	267.33	2.82	5429	18	4
1	91305	L	W27	H	258	3.4	5711	20	4
1	91306	L	W28	H	209.56	5.67	2179	9	4
1	91306	L	W23	H	220.6	3.71	2577	10	4
1	91306	L	W25	H	202.67	4.16	2877	12	4
1	91306	H	W02	H	283.11	4.51	3211	9	4
1	91306	H	W32	L	219.38	3.01	3995	16	4
1	91306	L	W30	H	225.33	4.47	4343	15	4
1	91306	L	W12	L	230.88	4.87	4713	16	4
1	91306	L	W15	L	381.57	2.91	6145	14	4
1	91306	H	W07	H	226	2.99	6413	23	4
1	91307	H	W32	L	192.31	2.88	3201	13	4
1	91307	H	W37	L	170.47	3.52	3329	17	4
1	91307	H	W04	H	209	4.52	3461	14	4
1	91308	L	W04	L	146.89	4.83	1595	9	4
1	91308	H	W15	H	145.85	4.27	2393	13	4
1	91308	H	W25	L	180	3.97	3427	15	4
1	91308	H	W23	L	215.07	5.21	3729	15	4
1	91308	H	W28	L	243.29	5.31	3895	14	4
1	91308	L	W37	H	217.33	2.88	4627	18	4
1	91309	L	W34	H	161.75	4.31	1527	8	4
1	91309	L	W09	L	154.89	5.47	1693	9	4
1	91309	H	W11	H	151.2	5.63	1863	10	4
1	91309	L	W38	H	208.5	4.69	1945	8	4
1	91309	H	W24	L	170.6	5.66	2027	10	4
1	91309	L	W04	L	172.6	4.52	2043	10	4
1	91309	L	W03	L	160.18	5.18	2129	11	4
1	91309	H	W18	H	188.36	4.75	2607	11	4
1	91309	H	W16	H	237.82	5.64	3011	11	4
1	91309	L	W02	L	209.54	4.33	3129	13	4
1	b0001	H	W23	L	195.64	2.29	2528	11	4
1	b0001	L	W01	L	215.58	1.41	2808	12	4
1	b0001	L	W04	L	216.15	1.9	3080	13	4
1	b0001	L	W02	L	219.85	1.86	3273	13	4
1	b0001	L	W40	H	212.87	2.04	3606	15	4
1	b0001	H	W24	L	250.07	2.43	3920	14	4
1	b0002	L	W06	L	173.88	3.1	1740	8	4
1	b0002	L	W02	L	208.1	3.59	2573	10	4
1	b0002	L	W01	L	234.85	2.33	3348	13	4
1	b0003	H	W13	H	159.75	3.77	1483	8	4
1	b0003	L	W32	H	205.4	2.68	2281	10	4
1	b0003	H	W18	H	172.67	3.14	2379	12	4
1	b0003	H	W11	H	191.73	3.33	2401	11	4
1	b0003	L	W38	H	200.2	2.59	2449	10	4
1	b0003	H	W29	L	205.58	2.79	2751	12	4
1	b0003	L	W31	H	193.07	1.98	3517	15	4
1	b0003	H	W23	L	197	2.05	3651	16	4
1	b0003	L	W01	L	235.29	2.39	3662	14	4
1	b0005	H	W18	H	215.91	3.33	2914	11	4
1	b0005	L	W01	L	215.08	1.75	2941	12	4
1	b0005	H	W16	H	234.36	2.07	2963	11	4
1	b0005	L	W32	H	223.67	2.88	2998	12	4
1	b0005	L	W40	H	201.92	2.17	3220	13	4
1	b0005	H	W29	L	202.57	2.5	3440	14	4
1	b0005	H	W11	H	234.38	2.34	3619	13	4
1	b0005	L	W39	H	205.07	2.54	3666	15	4
1	b0005	L	W35	H	198.88	3.01	4071	16	4
1	b0005	H	W14	H	226.84	1.53	5077	19	4
1	b004	H	W22	L	196.5	3.36	1796	8	4
1	b004	H	W25	L	222.5	2.86	2032	8	4
1	b004	H	W18	H	176.25	2.66	2446	12	4
1	b004	L	W38	H	203.91	2.66	2524	11	4
1	b004	H	W21	L	245.67	2.92	2535	9	4
1	b004	L	W01	L	202.45	3.32	2540	11	4
1	b004	L	W36	H	189.67	2.63	2639	12	4
1	b004	H	W23	L	222.45	2.68	2724	11	4
1	b004	L	W03	L	188.31	1.59	2786	13	4
1	b004	L	W04	L	229.58	3.4	3178	12	4
1	b004	L	W05	L	269.91	2.57	3243	11	4
1	b004	H	W17	H	224.79	2.6	3603	14	4
1	b004	H	W27	L	226.67	1.99	3837	15	4
1	b004	L	W07	L	247.47	2.63	4106	15	4
1	b0711	L	W40	H	263.78	4.83	2842	9	4
1	b0711	H	W20	H	213.85	2.81	3612	13	4
1	b0711	H	W25	L	266.5	2.79	3672	12	4
1	b0711	L	W04	L	240.29	4.01	4094	14	4
1	b0711	H	W12	H	259.62	3.04	4291	13	4
1	b0711	H	W17	H	249.33	2.43	5542	18	4
1	b1001	H	W34	L	208.38	2.72	2052	8	4
1	b1001	H	W33	L	215.6	2.46	2376	10	4
1	b1001	L	W27	H	238.18	2.27	4644	17	4
1	b1002	H	W40	L	175.86	4.19	1487	7	4
1	b1002	L	W12	L	143.73	3.62	1900	11	4
1	b1002	H	W09	H	176.5	2.99	2020	10	4
1	b1002	H	W32	L	170.6	2.75	2104	10	4
1	b1002	H	W36	L	185.08	2.59	2721	13	4
1	b1003	H	W34	L	178.75	2.62	1725	8	4
1	b1003	H	W08	H	191.11	3.32	2072	9	4
1	b1003	H	W31	L	203	1.99	2342	10	4
1	b1003	H	W06	H	189.92	3.6	2719	12	4
1	b1004	L	W20	L	194.45	2.38	2408	11	4
1	b1004	H	W06	H	189.69	2.22	2841	13	4
1	b1004	H	W40	L	196	2.16	3379	15	4
1	b1004	L	W19	L	221.2	1.72	3624	15	4
1	b1005	H	W33	L	230.88	2.27	2070	8	4
1	b1005	L	W18	L	202.75	2.59	2822	12	4
1	b1005	L	W19	L	245.18	1.98	3061	11	4
1	b1006	H	W03	H	173.27	3.07	2220	11	4
1	b1006	H	W35	L	161.09	4.64	2273	11	4
1	b1006	H	W39	L	180	2.98	2404	11	4
1	b1006	L	W16	L	190.8	2.38	3377	15	4
1	b1007	H	W17	H	193.36	3.27	2423	11	4
1	b1007	L	W36	H	158.08	3.35	2457	12	4
1	b1007	H	W11	H	174.58	3.32	2572	12	4
1	b1007	L	W02	L	192.67	2.75	2607	12	4
1	b1007	H	W19	H	207.09	3.14	2746	11	4
1	b1007	L	W04	L	180.85	3.21	2854	13	4
1	b1008	H	W21	L	227.67	2.84	2274	9	4
1	b1008	L	W35	H	223.89	3.02	2292	9	4
1	b1008	L	W01	L	194.55	2.61	2404	11	4
1	b1008	L	W34	H	206.6	3.29	2441	10	4
1	b1008	H	W17	H	188.36	4.6	2459	11	4
1	b1008	H	W26	L	273.4	2.41	2963	10	4
1	b1008	L	W40	H	215.83	2.65	3122	12	4
1	b1008	H	W30	L	262.93	2.76	4033	14	4
1	b1009	L	W34	H	241.64	3.24	2957	11	4
[truncated: 2,801 more rows]
