# Supplementary material for: Interaction effects of aging, word frequency, and predictability on saccade length in Chinese reading
Source: PeerJ. 2020 Apr 1;8:e8860. doi: 10.7717/peerj.8860 (PMC7127474; doi:10.7717/peerj.8860)
Supplement: Supplemental Information 3 — Exported from the eye movement tracker applied for data analyses and preparation for Tables 6, 7 and 8. [file peerj-08-8860-s003.csv]

group	id	freq	item	pred	idt	ffd	gd	ref	skip	amplitude	gopast
2	o08101-4	H	W38	L	556	276	556	1	0	30.86364	556
1	070615-3	H	W32	L	439	298	298	0	0	13.94697	298
1	070615-3	H	W04	H	458	141	141	0	0	10.86364	576
1	070512-3	H	W20	H	663	241	241	0	0	10.26515	816
1	91306	L	W28	H	534	308	534	1	0	10.08333	534
1	91309	L	W36	H	42	42	42	0	0	9.91667	42
1	91309	H	W30	L	208	208	208	0	0	9.23485	382
2	o08123-4	H	W36	L	164	164	164	0	0	9.10606	164
2	o08073-3	H	W39	L	160	160	160	0	1	9.06061	160
1	070507_3	H	W17	H	388	188	388	1	0	9.05303	388
2	o08123-4	H	W40	L	144	144	144	0	0	9.00758	144
1	b1104	L	W20	L	215	215	215	0	1	8.65909	215
2	o08123-4	H	W04	H	144	144	144	0	0	8.51515	144
2	o08118-4	L	W36	H	568	332	332	0	0	8.4697	332
2	o08115-4	L	W38	H	380	380	380	0	0	8.44697	604
2	o08123-4	L	W16	L	408	128	128	0	0	8.42424	408
2	o08115-4	L	W36	H	460	460	460	0	1	8.25758	460
1	91309	L	W39	H	196	196	196	0	0	8.18939	424
2	o08115-4	H	W22	L	416	224	224	0	0	8.13636	1484
1	91309	H	W17	H	178	178	178	0	1	8.05303	530
1	b1103	L	W20	L	470	147	147	0	0	8.05303	147
1	070604_3	L	W01	L	2896	194	194	0	0	8.02273	1040
1	91309	H	W27	L	846	182	182	0	0	8.01515	2220
1	070611_3	L	W13	L	246	246	246	0	0	7.94697	400
1	070707-3	L	W29	H	299	144	144	0	0	7.91667	299
2	o08115-4	H	W27	L	300	300	300	0	0	7.82576	300
2	o08102-4	H	W31	L	532	304	304	0	0	7.75758	304
1	91309	H	W23	L	192	192	192	0	0	7.75	192
2	o08105-4	H	W28	L	636	284	284	0	0	7.70455	636
2	o08124-4	L	W17	L	544	276	276	0	0	7.68182	276
1	91306	L	W17	L	646	448	448	0	0	7.54545	448
2	o08124-4	L	W12	L	304	304	304	0	0	7.52273	640
2	o08121-4	L	W15	L	2356	200	1464	1	0	7.4697	1464
2	o08124-4	L	W30	H	1248	220	220	0	0	7.44697	820
1	070511-3	L	W14	L	407	190	190	0	0	7.40909	1028
2	o08123-4	L	W27	H	196	196	196	0	0	7.34848	196
1	91304	L	W29	H	356	144	144	0	0	7.2197	356
1	070706_3	H	W09	H	210	210	210	0	0	7.21212	422
1	b1012	L	W37	H	701	264	264	0	0	7.03788	701
1	070707-3	H	W05	H	427	427	427	0	1	6.97727	427
2	o08115-4	H	W26	L	1368	456	868	1	0	6.92424	868
1	91309	H	W24	L	696	304	304	0	0	6.88636	696
1	91306	L	W25	H	614	352	352	0	0	6.84848	614
2	o08115-4	L	W10	L	864	524	524	0	0	6.80303	1256
2	o08124-4	L	W11	L	460	192	192	0	0	6.80303	460
1	070613-3	L	W22	H	280	280	280	0	0	6.73485	280
2	o08123-4	L	W25	H	204	204	204	0	0	6.71212	204
2	o08102-4	H	W38	L	220	220	220	0	0	6.70455	540
1	070708-3	H	W14	H	558	305	305	0	0	6.68939	558
2	o08113-4	L	W14	L	548	224	224	0	1	6.68182	548
2	o08123-4	L	W11	L	384	196	196	0	0	6.63636	384
1	070611_3	L	W25	H	302	130	130	0	0	6.56818	522
1	91309	H	W12	H	350	350	350	0	1	6.53788	504
1	070506_3	L	W21	H	190	24	190	1	0	6.50758	466
1	070702_3	L	W08	L	1440	180	180	0	0	6.49242	1440
1	b1104	H	W37	L	1039	391	391	0	0	6.41667	1290
1	070606_3	H	W20	H	214	58	58	0	0	6.38636	652
1	070505_3	L	W37	H	812	262	262	0	0	6.37879	1096
1	070610_3	L	W13	L	174	174	174	0	0	6.33333	394
1	b1108	H	W17	H	284	284	284	0	0	6.32576	284
1	b1104	H	W04	H	411	187	187	0	0	6.32576	187
1	91306	H	W36	L	292	136	292	1	0	6.30303	292
1	b1003	L	W22	H	328	328	328	0	0	6.27273	328
2	o08115-4	H	W12	H	964	564	564	0	0	6.24242	964
2	o08115-4	H	W13	H	368	368	368	0	0	6.23485	368
2	o08123-4	H	W03	H	144	144	144	0	0	6.23485	144
1	b1104	L	W19	L	593	246	246	0	0	6.2197	815
1	070702_3	H	W16	H	808	230	230	0	0	6.2197	756
1	b1103	L	W19	L	183	183	183	0	0	6.17424	441
1	070706_3	H	W39	L	198	198	198	0	0	6.15152	198
1	b1012	H	W22	L	377	157	157	0	0	6.12879	377
2	o08115-4	L	W04	L	392	392	392	0	0	6.12121	392
1	b1104	L	W25	H	127	127	127	0	0	6.12121	127
1	070505_3	H	W13	H	704	218	218	0	0	6.06818	320
1	91304	H	W09	H	198	198	198	0	0	6.04545	446
1	b1104	H	W38	L	156	156	156	0	0	6.0303	334
1	b1104	L	W22	H	205	205	205	0	0	6.02273	205
1	070609_3	L	W29	H	200	200	200	0	0	5.98485	346
1	91308	H	W20	H	346	142	142	0	0	5.94697	852
1	b1104	L	W13	L	174	174	174	0	0	5.88636	174
1	070706_3	H	W02	H	244	244	244	0	0	5.87879	244
1	91308	L	W35	H	340	152	152	0	0	5.83333	1148
1	91308	L	W02	L	926	152	152	0	0	5.81818	1912
2	o08102-4	L	W12	L	180	180	180	0	0	5.81818	880
1	91308	H	W13	H	174	174	174	0	0	5.80303	336
1	b1011	L	W34	H	348	211	211	0	0	5.7803	348
2	o08082-4	H	W35	L	324	324	324	0	0	5.7803	324
1	b1103	L	W13	L	77	77	77	0	0	5.77273	262
1	b1104	H	W40	L	175	175	175	0	0	5.75758	382
1	070505_3	L	W34	H	336	194	194	0	0	5.75	574
1	b1012	L	W31	H	530	530	530	0	0	5.74242	530
1	91309	L	W07	L	402	128	128	0	0	5.7197	526
1	b1104	H	W02	H	171	171	171	0	0	5.71212	348
1	b1011	H	W24	L	295	295	295	0	0	5.71212	319
1	b1001	H	W04	H	188	188	188	0	0	5.70455	485
1	91309	H	W22	L	368	226	226	0	0	5.68182	524
1	91309	H	W15	H	286	286	286	0	1	5.66667	440
2	o08118-4	H	W28	L	60	60	60	0	1	5.65909	476
1	b1104	H	W05	H	326	152	152	0	0	5.65152	523
1	91308	H	W29	L	162	162	162	0	1	5.64394	162
1	070709-3	H	W14	H	919	276	276	0	0	5.63636	1165
2	o08115-4	L	W09	L	348	348	348	0	0	5.61364	348
1	b004	H	W24	L	208	208	208	0	0	5.61364	208
1	070706_3	H	W04	H	148	148	148	0	0	5.56818	468
2	o08123-4	H	W35	L	236	236	236	0	0	5.55303	236
1	91308	H	W18	H	398	242	242	0	0	5.50758	744
1	b0002	L	W34	H	184	184	184	0	0	5.50758	184
1	91307	L	W23	H	348	348	348	0	0	5.49242	348
1	070613-3	L	W13	L	562	130	178	1	0	5.47727	562
1	b1104	H	W01	H	219	219	219	0	0	5.44697	219
1	b2002	L	W13	L	172	172	172	0	0	5.44697	172
1	070507_3	H	W22	L	602	432	432	0	0	5.43182	602
1	070613-3	H	W35	L	556	153	153	0	0	5.43182	483
1	91306	L	W19	L	330	330	330	0	0	5.40152	330
2	o08071-4	H	W02	H	656	288	288	0	0	5.39394	288
1	b1108	L	W05	L	544	311	311	0	0	5.36364	544
1	070706_3	H	W38	L	262	262	262	0	0	5.33333	262
2	o08115-4	H	W15	H	436	436	436	0	0	5.32576	436
2	o08092-4	H	W23	L	720	232	232	0	0	5.2803	1012
1	b1104	H	W07	H	205	205	205	0	0	5.26515	432
2	o08123-4	L	W12	L	240	240	240	0	0	5.26515	240
1	91308	L	W08	L	1678	144	144	0	0	5.25	2558
1	070706_3	H	W05	H	224	224	224	0	0	5.25	224
1	b1008	H	W18	H	391	182	182	0	0	5.23485	391
1	b1007	H	W12	H	410	237	237	0	0	5.23485	237
1	b1010	L	W04	L	220	220	220	0	0	5.23485	220
1	070507_3	L	W04	L	138	138	138	0	0	5.19697	138
2	o08102-4	L	W19	L	696	260	260	0	0	5.16667	1048
2	o08122-4	H	W35	L	172	172	172	0	0	5.13636	484
1	070509-3	H	W33	L	438	206	206	0	0	5.13636	438
1	b1103	H	W08	H	212	212	212	0	0	5.13636	390
1	b1103	H	W37	L	637	166	166	0	0	5.12879	965
1	91308	L	W01	L	778	144	144	0	0	5.12121	1314
1	91306	L	W16	L	688	464	464	0	0	5.09091	1082
1	b1104	L	W30	H	296	296	296	0	0	5.09091	296
1	070505_3	L	W33	H	1214	274	274	0	0	5.04545	1738
1	b1108	H	W14	H	605	252	252	0	0	5.0303	451
1	070707-3	L	W13	L	178	178	178	0	0	5.00758	428
1	91306	H	W03	H	494	494	494	0	0	4.93939	494
1	b0003	H	W13	H	194	194	194	0	0	4.93939	326
1	91306	L	W22	H	948	344	590	1	0	4.92424	1514
1	91309	L	W02	L	422	240	240	0	0	4.89394	406
2	o08124-4	L	W25	H	668	400	400	0	0	4.87879	968
2	o08124-4	L	W23	H	372	148	148	0	0	4.87879	556
1	070706_3	L	W15	L	244	244	244	0	0	4.83333	244
1	91308	L	W40	H	304	138	138	0	0	4.81818	304
1	91308	H	W17	H	264	264	264	0	1	4.81061	264
1	b1101	L	W18	L	754	284	284	0	0	4.80303	996
1	070613-3	H	W32	L	379	136	136	0	0	4.80303	401
1	b2005	L	W21	H	282	282	282	0	0	4.80303	282
1	b1005	L	W29	H	182	182	182	0	0	4.78788	182
1	070512-3	H	W16	H	239	60	103	1	0	4.75758	103
1	070707-3	L	W30	H	281	41	41	0	0	4.73485	41
1	b1104	L	W14	L	578	142	142	0	0	4.72727	1089
1	b0002	H	W12	H	194	194	194	0	0	4.7197	194
1	b1011	L	W06	L	258	258	258	0	0	4.71212	258
2	o08124-4	H	W35	L	588	324	324	0	1	4.68939	836
1	91309	H	W21	L	882	164	164	0	0	4.68939	674
1	91308	H	W19	H	124	124	124	0	0	4.65909	786
1	070707-3	L	W20	L	219	219	219	0	0	4.65152	424
1	b1103	L	W30	H	296	174	174	0	0	4.64394	374
1	070609_3	H	W35	L	562	224	224	0	0	4.62879	224
1	070609_3	H	W01	H	232	54	54	0	0	4.62121	664
2	o08124-4	L	W14	L	492	244	244	0	0	4.61364	920
1	070509-3	H	W05	H	200	200	200	0	0	4.60606	378
1	b1012	H	W30	L	1398	346	346	0	0	4.57576	665
2	o08107-4	H	W16	H	236	236	236	0	0	4.57576	236
1	070706_3	H	W35	L	362	166	362	1	0	4.56818	362
1	91307	L	W26	H	280	280	280	0	0	4.56061	280
1	b1011	H	W27	L	917	166	166	0	0	4.56061	166
1	070707-3	H	W02	H	696	176	176	0	0	4.55303	842
1	91306	H	W32	L	250	250	250	0	0	4.55303	488
1	b1001	L	W25	H	162	162	162	0	0	4.55303	162
1	b1004	L	W16	L	358	129	129	0	0	4.54545	358
1	070706_3	H	W06	H	390	344	344	0	1	4.54545	344
1	b1105	L	W14	L	733	239	239	0	0	4.5303	239
1	b1003	L	W17	L	333	228	228	0	0	4.5303	228
2	o08092-4	H	W14	H	160	160	160	0	0	4.51515	160
1	070505_3	H	W28	L	424	296	296	0	0	4.5	664
1	b1002	L	W27	H	269	269	269	0	0	4.48485	508
1	070606_3	H	W15	H	232	232	232	0	1	4.4697	232
1	b1108	L	W34	H	149	149	149	0	0	4.43939	382
1	b1109	H	W29	L	299	299	299	0	0	4.43939	299
1	91309	H	W11	H	206	206	206	0	0	4.43182	360
2	o08102-4	H	W06	H	444	444	444	0	0	4.42424	444
1	070615-3	H	W06	H	669	308	464	1	0	4.41667	986
1	91308	L	W38	H	380	218	218	0	0	4.39394	1192
1	91304	H	W38	L	632	432	552	1	0	4.38636	848
1	91306	L	W15	L	2082	362	818	1	0	4.37879	2082
1	b1108	H	W11	H	179	179	179	0	0	4.37879	179
1	91306	L	W12	L	294	294	294	0	1	4.37121	294
2	o08115-4	H	W16	H	404	236	236	0	0	4.35606	404
2	o08123-4	L	W26	H	144	144	144	0	0	4.35606	144
1	b1104	H	W06	H	207	207	207	0	0	4.34091	308
2	o08106-4	H	W11	H	576	288	288	0	0	4.33333	288
1	b1109	L	W33	H	281	281	281	0	0	4.31818	712
1	b1108	H	W12	H	268	268	268	0	0	4.30303	268
1	91308	L	W37	H	472	134	134	0	0	4.29545	306
1	070702_3	L	W36	H	468	148	148	0	0	4.28788	468
1	b1011	H	W22	L	378	378	378	0	0	4.26515	378
2	o08124-4	H	W09	H	740	376	376	0	0	4.22727	376
2	o08124-4	L	W28	H	620	268	268	0	0	4.2197	780
1	b0005	H	W22	L	766	242	242	0	0	4.21212	815
1	91309	L	W01	L	274	160	160	0	0	4.20455	504
1	b1104	L	W12	L	150	150	150	0	0	4.20455	150
2	o08107-4	L	W03	L	792	520	520	0	0	4.18182	1268
1	b1002	L	W18	L	228	228	228	0	0	4.17424	228
1	b0002	L	W03	L	259	259	259	0	0	4.15909	259
2	o08107-4	L	W08	L	516	364	516	1	0	4.15152	916
1	b1103	L	W12	L	185	185	185	0	0	4.13636	292
1	b1108	H	W27	L	484	239	239	0	0	4.12879	850
1	91304	L	W25	H	224	224	224	0	0	4.12121	336
1	b1011	H	W18	H	483	264	264	0	0	4.11364	651
1	91309	H	W25	L	170	170	170	0	0	4.11364	170
1	b1101	H	W33	L	209	209	209	0	0	4.09091	209
1	b1006	L	W18	L	210	210	210	0	1	4.07576	210
1	070705-3	L	W28	H	688	261	450	1	0	4.06061	450
1	b1109	H	W12	H	194	194	194	0	0	4.05303	194
1	91308	L	W31	H	444	172	172	0	0	4.04545	748
1	91308	H	W30	L	438	260	438	1	1	4.04545	438
1	070706_3	L	W18	L	396	396	396	0	0	4.04545	396
1	b1003	L	W18	L	261	150	150	0	0	4.04545	150
1	070711-3	H	W17	H	635	103	103	0	0	4.03788	1246
1	070707-3	H	W32	L	411	227	227	0	0	4.03788	371
1	b1103	L	W18	L	242	242	242	0	0	4.03788	242
1	b0002	H	W26	L	307	255	255	0	0	4.0303	450
1	070506_3	L	W28	H	706	290	290	0	0	4.01515	950
1	b1002	L	W29	H	199	199	199	0	0	4.01515	199
1	070701_3	L	W05	L	674	166	166	0	0	3.97727	972
2	o08105-4	L	W32	H	652	92	92	0	0	3.9697	444
1	070710-3	H	W18	H	199	199	199	0	0	3.9697	199
1	070501_3	L	W25	H	262	262	262	0	0	3.96212	262
1	070706_3	H	W08	H	210	210	210	0	0	3.94697	734
2	o08105-4	H	W13	H	964	324	324	0	0	3.94697	684
1	b1108	H	W18	H	188	188	188	0	0	3.93939	188
1	070501_3	H	W09	H	88	88	88	0	0	3.93939	88
1	070612-3	H	W36	L	1241	311	311	0	0	3.93182	532
1	91309	L	W33	H	230	230	230	0	0	3.93182	230
1	b1008	H	W12	H	353	189	189	0	0	3.93182	189
1	070511-3	L	W23	H	134	134	134	0	0	3.93182	134
1	070707-3	H	W08	H	649	486	486	0	0	3.92424	963
1	070706_3	L	W20	L	304	304	304	0	0	3.92424	304
1	b1002	L	W12	L	393	145	145	0	0	3.90909	649
1	070509-3	L	W23	H	262	262	262	0	0	3.90909	262
2	o08123-4	L	W13	L	188	188	188	0	0	3.90152	188
1	91307	L	W11	L	574	162	162	0	0	3.88636	400
1	b1108	L	W03	L	377	377	377	0	0	3.88636	377
2	o08122-4	H	W37	L	620	248	248	0	0	3.87879	716
1	91309	L	W03	L	140	140	140	0	0	3.84848	444
1	b1006	L	W27	H	155	155	155	0	0	3.84848	155
1	b1108	L	W38	H	257	257	257	0	0	3.84091	337
1	070509-3	L	W25	H	212	212	212	0	0	3.83333	212
1	070506_3	H	W02	H	634	338	338	0	0	3.82576	634
2	o08106-4	L	W05	L	500	332	500	1	0	3.81818	500
1	070706_3	L	W26	H	270	270	270	0	0	3.81818	270
1	91308	H	W22	L	1002	174	174	0	0	3.81061	1488
1	070509-3	L	W18	L	543	252	252	0	0	3.81061	543
1	070707-3	L	W11	L	201	201	201	0	0	3.81061	446
1	070709-3	H	W15	H	311	220	311	1	0	3.79545	311
1	b2002	L	W24	H	176	176	176	0	1	3.78788	176
1	070612-3	H	W38	L	323	244	244	0	0	3.7803	323
1	b1006	L	W23	H	255	255	255	0	0	3.7803	255
1	070509-3	H	W04	H	240	240	240	0	0	3.7803	240
1	b2001	L	W15	L	1039	174	174	0	0	3.77273	964
1	070706_3	H	W34	L	462	192	462	1	0	3.77273	462
2	o08102-4	L	W20	L	452	160	160	0	0	3.76515	524
1	070502_3	L	W39	H	316	316	316	0	0	3.76515	316
1	b1007	H	W23	L	362	274	274	0	0	3.75758	615
2	o08105-4	H	W12	H	592	224	224	0	0	3.75758	224
1	070613-3	L	W30	H	464	189	464	1	0	3.75	464
1	070710-3	L	W37	H	337	337	337	0	0	3.75	337
1	b1101	H	W36	L	391	227	227	0	0	3.74242	391
1	b1009	L	W33	H	263	263	263	0	0	3.7197	263
1	070509-3	L	W15	L	783	224	224	0	0	3.71212	783
1	070604_3	L	W32	H	818	282	586	1	0	3.70455	586
1	91305	L	W29	H	396	396	396	0	1	3.70455	396
1	91304	L	W20	L	362	362	362	0	1	3.70455	362
1	070607_3	H	W29	L	474	474	474	0	0	3.69697	474
1	070707-3	H	W06	H	909	169	169	0	0	3.68939	1130
1	91308	H	W15	H	174	138	174	1	0	3.68182	366
1	91309	L	W06	L	472	256	256	0	0	3.67424	256
1	91304	L	W12	L	402	242	402	1	0	3.66667	402
2	o08081-4	L	W18	L	368	368	368	0	0	3.65909	368
1	b1005	L	W28	H	157	157	157	0	0	3.65152	342
1	b1104	H	W03	H	216	216	216	0	0	3.65152	216
1	b2005	L	W16	L	470	296	470	1	0	3.62879	470
1	b1008	H	W11	H	455	221	221	0	0	3.62879	455
1	070605_3	H	W23	L	248	166	166	0	0	3.62879	248
1	070507_3	H	W18	H	322	322	322	0	0	3.61364	322
1	070711-3	H	W22	L	395	168	168	0	0	3.60606	585
1	070601_3	H	W17	H	218	218	218	0	1	3.59091	218
1	070512-3	H	W12	H	205	205	205	0	0	3.59091	205
1	070605_3	H	W28	L	154	154	154	0	0	3.59091	154
1	b1104	H	W36	L	393	207	207	0	0	3.58333	393
2	o08082-4	L	W22	H	220	220	220	0	0	3.58333	368
1	070502_3	H	W25	L	926	28	28	0	0	3.57576	1760
1	b1103	H	W09	H	245	245	245	0	0	3.57576	245
2	o08122-4	H	W06	H	472	264	472	1	0	3.56818	472
2	o08113-4	L	W29	H	212	212	212	0	1	3.56818	212
1	b1103	H	W40	L	143	143	143	0	0	3.56061	294
2	o08122-4	L	W11	L	212	212	212	0	0	3.56061	212
1	070706_3	H	W36	L	284	284	284	0	0	3.54545	284
1	b1104	L	W26	H	155	155	155	0	1	3.54545	155
1	070710-3	L	W02	L	620	187	187	0	0	3.53788	187
2	o08102-4	L	W30	H	376	188	188	0	0	3.5303	804
1	91307	H	W35	L	396	288	288	0	0	3.5303	582
1	91304	H	W37	L	436	266	266	0	0	3.5303	552
1	91308	H	W24	L	766	112	112	0	0	3.5	1296
1	070707-3	H	W40	L	431	193	193	0	0	3.5	431
1	070509-3	H	W38	L	275	275	275	0	0	3.5	275
2	o08091-4	L	W40	H	456	456	456	0	0	3.49242	456
1	070508-3	L	W12	L	715	261	261	0	0	3.49242	261
1	070509-3	H	W36	L	557	322	557	1	0	3.48485	557
1	070708-3	L	W31	H	503	326	503	1	1	3.48485	503
2	o08082-4	H	W01	H	504	176	504	1	0	3.4697	504
1	070511-3	L	W28	H	317	317	317	0	0	3.4697	317
2	o08105-4	L	W07	L	492	256	256	0	0	3.4697	256
1	b1010	H	W22	L	385	184	184	0	0	3.46212	385
1	b1003	L	W21	H	169	169	169	0	0	3.46212	337
1	b0002	H	W19	H	277	277	277	0	0	3.46212	277
1	91309	L	W10	L	264	264	264	0	0	3.43939	264
2	o08102-4	L	W15	L	616	204	204	0	0	3.42424	980
1	91307	H	W01	H	150	150	150	0	0	3.42424	586
1	070704_3	L	W06	L	774	334	334	0	0	3.41667	1266
1	91307	H	W02	H	334	160	334	1	0	3.41667	334
1	070511-3	H	W04	H	262	262	262	0	0	3.41667	262
1	b1007	H	W18	H	220	220	220	0	0	3.41667	220
2	o08093-4	H	W15	H	556	196	196	0	0	3.40909	572
2	o08091-4	L	W03	L	344	184	184	0	0	3.40909	336
1	070613-3	L	W24	H	294	26	106	1	1	3.40152	460
2	o08115-4	H	W24	L	1004	252	252	0	0	3.40152	452
1	b1101	L	W20	L	182	182	182	0	0	3.39394	404
1	070505_3	L	W05	L	686	242	242	0	0	3.39394	242
1	b1101	L	W17	L	224	224	224	0	0	3.39394	224
1	070608_3	L	W01	L	542	316	316	0	0	3.37879	890
1	070608_3	L	W36	H	658	316	316	0	0	3.37879	528
1	b1104	H	W10	H	553	334	334	0	0	3.37121	553
2	o08123-4	H	W10	H	156	156	156	0	0	3.37121	304
1	b1003	H	W07	H	408	156	156	0	0	3.37121	156
1	b0711	H	W29	L	373	373	373	0	0	3.36364	373
1	b0005	H	W15	H	502	315	315	0	0	3.36364	315
2	o08096-4	H	W25	L	632	540	540	0	0	3.35606	632
1	070609_3	H	W36	L	432	284	284	0	0	3.35606	486
1	b1010	L	W08	L	415	415	415	0	0	3.35606	415
1	070501_3	L	W14	L	308	170	170	0	0	3.35606	170
1	91304	H	W33	L	376	166	166	0	0	3.34091	500
1	b1104	L	W18	L	340	104	104	0	0	3.34091	340
2	o08081-4	H	W37	L	336	336	336	0	0	3.34091	336
2	o08106-4	H	W22	L	484	308	484	1	0	3.31818	484
1	b1101	H	W35	L	360	159	159	0	0	3.30303	907
2	o08114-4	L	W13	L	524	524	524	0	0	3.30303	524
1	b1103	L	W15	L	374	239	239	0	0	3.30303	424
1	070508-3	L	W13	L	220	220	220	0	0	3.30303	388
1	070509-3	L	W17	L	260	260	260	0	0	3.30303	260
1	b1108	L	W39	H	214	214	214	0	0	3.29545	371
1	070509-3	L	W28	H	326	326	326	0	0	3.29545	326
1	b2002	L	W22	H	203	203	203	0	0	3.29545	203
1	b1104	H	W34	L	137	137	137	0	0	3.29545	137
1	070707-3	H	W31	L	348	348	348	0	1	3.28788	593
1	b1012	L	W36	H	364	364	364	0	0	3.28788	364
1	070503_3	L	W21	H	430	218	218	0	0	3.2803	430
2	o08123-4	H	W32	L	348	348	348	0	0	3.2803	348
1	91305	H	W06	H	892	216	216	0	0	3.27273	216
1	b1105	L	W18	L	306	306	306	0	0	3.26515	602
1	070614-3	H	W34	L	534	534	534	0	0	3.26515	534
1	91307	H	W36	L	556	198	388	1	0	3.25758	388
1	070509-3	L	W24	H	245	245	245	0	0	3.25	453
1	070509-3	L	W22	H	300	180	300	1	0	3.25	300
1	070710-3	L	W40	H	259	217	217	0	0	3.24242	507
1	070608_3	H	W15	H	614	414	414	0	0	3.24242	414
1	91307	L	W13	L	408	158	158	0	0	3.24242	158
1	b0002	H	W11	H	194	194	194	0	0	3.22727	194
2	o08095-4	H	W24	L	924	292	664	1	0	3.2197	664
1	b1101	H	W38	L	548	247	247	0	0	3.2197	630
2	o08124-4	H	W37	L	216	216	216	0	0	3.2197	216
1	91309	H	W26	L	176	176	176	0	0	3.21212	432
1	b1008	L	W09	L	215	215	215	0	0	3.21212	215
2	o08105-4	H	W24	L	416	84	416	1	0	3.20455	416
2	o08113-4	L	W20	L	236	236	236	0	0	3.20455	236
2	o08082-4	L	W19	L	396	396	396	0	0	3.19697	396
2	o08105-4	L	W37	H	464	340	340	0	0	3.19697	340
1	070512-3	L	W32	H	696	330	330	0	0	3.19697	330
1	b2004	L	W22	H	573	266	573	1	0	3.18939	891
2	o08113-4	H	W05	H	216	216	216	0	0	3.18939	612
1	91305	L	W11	L	562	294	294	0	0	3.18939	562
1	b0002	H	W30	L	402	237	237	0	0	3.18939	402
2	o08106-4	H	W30	L	836	296	296	0	0	3.18182	904
1	070605_3	H	W15	H	456	230	230	0	0	3.18182	230
2	o08107-4	H	W26	L	228	228	228	0	0	3.18182	228
1	91304	H	W39	L	372	148	148	0	1	3.17424	566
1	b1101	H	W07	H	252	252	252	0	0	3.16667	252
2	o08106-4	H	W27	L	1124	288	476	1	0	3.15909	476
1	070501_3	H	W38	L	168	168	168	0	0	3.15909	168
1	b1003	L	W14	L	731	555	555	0	0	3.15152	555
2	o08105-4	H	W15	H	552	196	196	0	0	3.14394	196
1	b1003	H	W10	H	232	232	232	0	0	3.13636	389
1	070610_3	H	W36	L	466	262	262	0	0	3.12121	522
2	o08095-4	H	W18	H	504	504	504	0	0	3.11364	504
1	070710-3	H	W28	L	204	204	204	0	0	3.11364	204
1	070708-3	H	W12	H	244	244	244	0	0	3.10606	244
1	070501_3	H	W07	H	420	216	216	0	0	3.10606	216
2	o08082-4	H	W32	L	712	448	448	0	0	3.09091	448
1	070601_3	H	W18	H	266	266	266	0	0	3.09091	372
2	o08122-4	L	W25	H	868	404	404	0	0	3.08333	868
1	070501_3	H	W39	L	298	298	298	0	0	3.07576	298
1	b1108	H	W26	L	508	260	260	0	0	3.06818	508
2	o08106-4	L	W35	H	804	224	224	0	0	3.06061	1752
1	070608_3	H	W25	L	370	168	168	0	0	3.06061	572
1	b1103	L	W22	H	426	187	187	0	0	3.06061	426
1	070709-3	H	W18	H	202	202	202	0	0	3.06061	202
2	o08085-4	H	W15	H	492	348	348	0	0	3.05303	348
1	91309	L	W04	L	320	190	190	0	0	3.04545	722
2	o08105-4	H	W20	H	520	184	184	0	0	3.0303	1508
1	b004	H	W23	L	503	297	503	1	0	3.0303	503
2	o08082-4	H	W06	H	328	328	328	0	0	3.0303	328
2	o08102-4	L	W21	H	368	368	368	0	0	3.02273	368
1	070615-3	L	W28	H	583	277	277	0	0	3.01515	772
1	b1003	H	W03	H	304	304	304	0	0	3.01515	304
1	070701_3	L	W36	H	1182	294	1182	1	0	3.00758	1182
2	o08107-4	H	W20	H	604	204	204	0	0	3.00758	804
2	o08113-4	H	W32	L	624	416	416	0	0	3.00758	416
1	b0002	H	W21	L	538	161	161	0	0	3	765
1	b1108	L	W33	H	203	203	203	0	1	3	203
1	b1105	H	W36	L	447	447	447	0	0	2.99242	447
1	b1012	H	W29	L	667	334	334	0	0	2.99242	334
1	070512-3	H	W14	H	1150	194	194	0	0	2.98485	194
1	b1103	L	W29	H	249	175	175	0	0	2.97727	249
1	91308	H	W26	L	840	314	314	0	0	2.9697	1050
1	070512-3	L	W36	H	826	770	826	1	0	2.9697	826
1	070615-3	H	W39	L	397	156	156	0	0	2.9697	672
1	91309	L	W35	H	242	242	242	0	1	2.9697	242
1	070707-3	L	W23	H	1341	108	108	0	0	2.96212	1751
1	91306	L	W23	H	654	184	184	0	0	2.95455	654
2	o08115-4	L	W07	L	732	448	448	0	0	2.93939	1136
2	o08105-4	H	W17	H	1404	296	296	0	0	2.93939	296
1	91305	H	W09	H	392	186	186	0	0	2.93182	372
1	b1008	H	W14	H	266	172	172	0	0	2.92424	503
1	070603_3	H	W13	H	262	262	262	0	0	2.92424	262
1	b2005	L	W14	L	496	104	250	1	0	2.92424	250
1	b1002	H	W04	H	399	210	210	0	0	2.92424	210
1	070613-3	H	W01	H	200	200	200	0	0	2.90909	200
1	b2005	H	W37	L	605	247	605	1	0	2.90152	796
1	b1109	H	W19	H	294	294	294	0	0	2.90152	294
1	b1002	L	W16	L	926	318	437	1	0	2.89394	941
2	o08105-4	L	W33	H	668	360	360	0	0	2.88636	360
1	91309	L	W37	H	864	188	188	0	0	2.88636	188
1	b1002	L	W11	L	226	162	162	0	0	2.88636	162
1	b1002	H	W08	H	568	212	212	0	0	2.87879	1107
2	o08121-4	H	W40	L	848	92	848	1	0	2.87121	848
1	070509-3	L	W11	L	430	268	268	0	0	2.87121	430
1	070511-3	H	W06	H	198	198	198	0	0	2.87121	198
1	070507_3	L	W01	L	746	248	746	1	0	2.86364	746
1	070506_3	L	W17	L	410	410	410	0	0	2.86364	410
1	b1101	L	W16	L	221	221	221	0	0	2.86364	389
1	b1101	L	W26	H	279	279	279	0	0	2.86364	279
1	070508-3	H	W32	L	198	198	198	0	1	2.86364	198
1	b1002	H	W39	L	147	147	147	0	1	2.85606	147
1	b004	H	W28	L	299	299	299	0	0	2.84848	299
1	070504_3	H	W31	L	478	324	324	0	0	2.84091	324
1	b2005	H	W01	H	247	247	247	0	0	2.84091	247
2	o08124-4	H	W31	L	368	368	368	0	1	2.83333	368
2	o08123-4	L	W14	L	232	232	232	0	0	2.83333	232
1	b0711	H	W25	L	375	247	247	0	0	2.82576	686
2	o08073-3	L	W21	H	224	224	224	0	0	2.82576	224
1	070613-3	L	W28	H	480	178	178	0	0	2.82576	178
1	070711-3	L	W34	H	170	170	170	0	0	2.81818	591
2	o08105-4	H	W23	L	328	328	328	0	0	2.81818	328
1	070610_3	H	W03	H	44	44	44	0	0	2.81061	754
1	b1108	L	W31	H	280	280	280	0	0	2.81061	488
2	o08103-4	L	W23	H	912	340	340	0	0	2.81061	340
2	o08085-4	L	W02	L	284	284	284	0	0	2.80303	284
1	070609_3	H	W02	H	422	102	102	0	0	2.80303	102
2	o08105-4	H	W18	H	276	276	276	0	0	2.79545	276
1	070705-3	H	W36	L	235	184	184	0	0	2.79545	184
1	b1005	H	W36	L	168	168	168	0	0	2.79545	168
1	b1003	H	W32	L	203	203	203	0	0	2.78788	581
1	b1004	L	W25	H	176	176	176	0	0	2.78788	176
2	o08091-4	L	W31	H	368	232	368	1	0	2.7803	368
1	070613-3	H	W39	L	189	189	189	0	0	2.77273	526
1	b1002	L	W26	H	526	260	260	0	0	2.76515	888
1	b1008	H	W24	L	699	194	194	0	0	2.75758	699
1	070703_3	L	W05	L	252	252	252	0	0	2.75758	252
1	070701_3	L	W06	L	1424	368	368	0	0	2.75	1992
2	o08103-4	H	W31	L	360	360	360	0	0	2.75	748
1	070506_3	H	W32	L	486	266	266	0	0	2.75	680
1	070705-3	H	W33	L	213	27	213	1	0	2.75	213
1	91308	L	W36	H	1324	180	180	0	0	2.74242	1618
2	o08091-4	L	W07	L	252	252	252	0	0	2.74242	400
1	070703_3	L	W33	H	270	270	270	0	0	2.74242	270
1	b1101	L	W30	H	690	181	181	0	0	2.73485	828
2	o08106-4	L	W37	H	1416	428	428	0	0	2.73485	428
1	070701_3	L	W33	H	400	232	400	1	0	2.73485	400
1	070510-3	H	W01	H	245	245	245	0	0	2.73485	245
1	070506_3	L	W27	H	720	230	230	0	0	2.73485	230
1	b1104	L	W11	L	169	169	169	0	1	2.73485	169
1	070711-3	L	W37	H	640	318	318	0	0	2.72727	640
1	b2005	L	W12	L	402	241	241	0	0	2.72727	402
1	b1101	L	W25	H	363	307	307	0	0	2.72727	363
1	070609_3	L	W25	H	360	220	220	0	0	2.72727	360
1	070606_3	L	W37	H	612	340	340	0	0	2.72727	340
1	91306	H	W33	L	204	204	204	0	1	2.72727	204
1	b1011	L	W37	H	202	202	202	0	0	2.72727	202
2	o08093-4	H	W14	H	360	160	160	0	0	2.72727	160
1	070701_3	H	W24	L	752	122	122	0	0	2.7197	978
2	o08113-4	L	W21	H	592	220	220	0	0	2.71212	976
1	b0005	H	W28	L	537	275	275	0	0	2.71212	537
2	o08095-4	L	W08	L	488	216	488	1	0	2.71212	488
2	o08094-4	L	W09	L	568	244	244	0	0	2.70455	768
1	b2001	L	W22	H	416	238	416	1	0	2.70455	416
1	070710-3	H	W24	L	471	193	193	0	0	2.70455	193
1	b1010	L	W40	H	235	235	235	0	0	2.69697	235
2	o08123-4	H	W02	H	268	268	268	0	0	2.68939	268
1	b1010	L	W36	H	205	205	205	0	0	2.68939	205
2	o08085-4	H	W28	L	288	288	288	0	0	2.68182	288
1	b1108	L	W36	H	191	191	191	0	0	2.68182	191
1	070703_3	L	W37	H	404	158	158	0	0	2.67424	564
2	o08085-4	L	W09	L	280	280	280	0	0	2.67424	280
1	070603_3	L	W05	L	476	476	476	0	0	2.66667	476
1	070615-3	L	W30	H	167	167	167	0	0	2.66667	419
1	91302	L	W05	L	278	278	278	0	0	2.66667	278
2	o08122-4	H	W34	L	624	296	296	0	0	2.65909	948
1	070711-3	H	W25	L	405	224	224	0	0	2.65909	596
2	o08081-4	H	W04	H	768	308	308	0	0	2.65909	308
2	o08102-4	H	W39	L	456	216	216	0	0	2.65909	216
1	91309	L	W31	H	166	166	166	0	0	2.65152	626
2	o08122-4	H	W32	L	320	320	320	0	0	2.65152	320
1	070501_3	H	W05	H	218	218	218	0	0	2.65152	218
1	b1103	H	W06	H	344	138	138	0	0	2.65152	138
1	070615-3	H	W37	L	1153	233	233	0	0	2.64394	1756
2	o08102-4	L	W18	L	556	348	348	0	0	2.64394	856
1	b1109	L	W34	H	174	174	174	0	0	2.63636	174
1	070601_3	L	W05	L	606	188	382	1	0	2.62879	382
2	o08092-4	H	W15	H	336	336	336	0	0	2.62879	336
2	o08082-4	L	W24	H	512	324	324	0	0	2.62879	324
2	o08104-4	H	W34	L	276	276	276	0	0	2.62121	276
1	b0002	L	W32	H	223	223	223	0	0	2.62121	223
2	o08107-4	H	W25	L	212	212	212	0	0	2.62121	212
2	o08105-4	L	W10	L	192	192	192	0	0	2.62121	192
2	o07082-4	L	W21	H	228	228	228	0	0	2.61364	228
1	070710-3	H	W12	H	167	167	167	0	0	2.61364	167
1	070613-3	H	W36	L	607	214	607	1	0	2.60606	607
2	o08091-4	L	W08	L	812	312	588	1	0	2.60606	588
1	b2001	H	W08	H	883	228	228	0	0	2.59848	1108
2	o07082-4	L	W25	H	260	260	260	0	0	2.59848	260
1	070613-3	H	W05	H	421	234	234	0	0	2.59848	234
1	070501_3	H	W34	L	204	204	204	0	0	2.59848	204
1	070711-3	L	W05	L	419	129	129	0	0	2.59091	786
1	91307	H	W37	L	564	164	164	0	0	2.59091	756
1	070711-3	L	W32	H	404	317	317	0	0	2.59091	404
1	b1009	H	W24	L	748	208	208	0	0	2.59091	208
1	b1104	L	W17	L	408	260	408	1	1	2.58333	602
1	b004	H	W30	L	179	179	179	0	0	2.58333	179
2	o08104-4	H	W08	H	412	252	252	0	1	2.58333	160
2	o08107-4	H	W14	H	320	320	320	0	0	2.57576	320
2	o08095-4	H	W20	H	316	316	316	0	0	2.57576	316
1	b1108	L	W02	L	282	282	282	0	0	2.57576	282
1	b1108	L	W08	L	179	179	179	0	0	2.57576	179
2	o08104-4	H	W33	L	588	588	588	0	0	2.56818	588
2	o08082-4	H	W34	L	340	340	340	0	0	2.56818	524
1	b2005	H	W32	L	427	427	427	0	0	2.56818	427
2	o08073-3	L	W14	L	340	340	340	0	0	2.56818	340
2	o08095-4	H	W12	H	320	320	320	0	0	2.56818	320
2	o08104-4	L	W30	H	264	264	264	0	0	2.56818	264
1	b1005	H	W37	L	298	176	176	0	0	2.56818	176
2	o08102-4	L	W16	L	1056	252	252	0	0	2.56061	1184
1	b1108	L	W01	L	422	179	179	0	0	2.56061	561
2	o08085-4	L	W03	L	252	252	252	0	0	2.56061	252
1	b1004	L	W23	H	168	168	168	0	0	2.56061	168
1	070510-3	L	W23	H	156	156	156	0	0	2.56061	156
1	070608_3	H	W29	L	474	142	142	0	0	2.56061	142
2	o08095-4	L	W09	L	452	452	452	0	0	2.55303	616
1	b1009	L	W36	H	239	239	239	0	0	2.55303	419
1	070505_3	H	W29	L	250	250	250	0	0	2.55303	340
1	91306	H	W02	H	600	228	228	0	0	2.54545	1296
1	b1006	H	W37	L	525	169	333	1	0	2.54545	677
1	b1101	L	W22	H	621	371	371	0	0	2.54545	621
2	o08073-3	H	W08	H	312	312	312	0	0	2.54545	312
2	o08118-4	L	W35	H	608	232	232	0	0	2.54545	232
1	070609_3	H	W06	H	200	200	200	0	0	2.54545	200
1	b2001	H	W34	L	1103	218	218	0	0	2.53788	1103
2	o08103-4	H	W08	H	516	516	516	0	0	2.53788	516
1	070607_3	L	W07	L	468	468	468	0	0	2.53788	468
2	o08085-4	H	W19	H	352	228	228	0	0	2.53788	352
2	o08102-4	H	W10	H	228	228	228	0	0	2.53788	228
1	070508-3	L	W15	L	609	212	212	0	0	2.53788	212
1	070701_3	H	W26	L	980	700	980	1	0	2.5303	980
2	o08114-4	L	W25	H	816	628	816	1	0	2.5303	816
1	91306	H	W39	L	328	328	328	0	0	2.5303	598
2	o08074-4	L	W18	L	696	256	448	1	0	2.52273	980
1	b1102	H	W37	L	580	188	188	0	0	2.52273	734
2	o08096-4	H	W26	L	636	484	636	1	0	2.52273	636
1	b1004	L	W20	L	704	196	196	0	0	2.52273	196
1	b1006	H	W40	L	108	108	108	0	1	2.52273	108
1	070701_3	H	W22	L	394	218	218	0	0	2.51515	1020
2	o08081-4	H	W09	H	180	180	180	0	0	2.51515	416
1	b1102	L	W14	L	190	190	190	0	0	2.51515	326
1	b1002	L	W24	H	149	149	149	0	0	2.51515	149
1	b1002	L	W17	L	881	237	237	0	0	2.50758	477
2	o08103-4	L	W19	L	424	424	424	0	0	2.50758	424
1	070710-3	H	W25	L	939	83	83	0	0	2.50758	355
1	b004	H	W29	L	828	143	143	0	0	2.5	828
1	91305	H	W36	L	460	296	296	0	0	2.5	766
1	070512-3	L	W08	L	571	571	571	0	1	2.5	753
2	o08107-4	L	W39	H	916	204	620	1	0	2.5	620
2	o08081-4	L	W14	L	252	252	252	0	0	2.5	252
1	070705-3	H	W04	H	216	216	216	0	0	2.5	216
1	070512-3	H	W24	L	408	247	247	0	0	2.49242	769
1	070707-3	L	W14	L	471	274	274	0	0	2.49242	743
2	o08102-4	H	W08	H	360	360	360	0	0	2.49242	636
1	b1003	L	W26	H	210	210	210	0	0	2.49242	210
2	o08107-4	L	W05	L	536	172	172	0	0	2.49242	172
1	070705-3	L	W30	H	277	277	277	0	0	2.48485	277
2	o08083-4	H	W40	L	248	248	248	0	0	2.48485	248
1	b1010	L	W32	H	220	220	220	0	0	2.48485	220
2	o08085-4	H	W11	H	204	204	204	0	0	2.48485	204
1	070708-3	H	W11	H	306	306	306	0	0	2.47727	604
1	070505_3	H	W19	H	516	298	298	0	0	2.47727	558
1	070511-3	H	W35	L	647	311	311	0	0	2.47727	311
1	070607_3	L	W09	L	306	306	306	0	0	2.47727	306
1	070612-3	H	W07	H	347	347	347	0	0	2.4697	347
2	o08085-4	H	W25	L	464	212	212	0	0	2.4697	212
2	o08122-4	L	W20	L	672	312	672	1	0	2.46212	672
2	o08092-4	L	W09	L	316	316	316	0	0	2.46212	316
1	070609_3	L	W11	L	1180	198	198	0	0	2.45455	1366
1	91306	L	W29	H	972	256	256	0	0	2.45455	584
1	070506_3	L	W18	L	328	328	328	0	0	2.45455	520
1	070708-3	L	W36	H	375	225	375	1	0	2.45455	375
1	070615-3	H	W38	L	256	256	256	0	0	2.45455	256
2	o08103-4	L	W14	L	256	256	256	0	0	2.45455	256
1	b1109	L	W39	H	248	248	248	0	0	2.45455	248
1	070502_3	L	W37	H	232	232	232	0	0	2.45455	232
1	b2001	L	W24	H	185	185	185	0	0	2.45455	185
2	o08093-4	H	W24	L	684	152	152	0	0	2.44697	944
1	b1108	L	W06	L	645	403	403	0	0	2.44697	645
1	b004	L	W36	H	479	239	239	0	0	2.44697	479
2	o08082-4	L	W21	H	360	360	360	0	0	2.44697	360
1	070701_3	H	W29	L	216	216	216	0	0	2.43939	578
1	070503_3	L	W23	H	306	306	306	0	0	2.43939	306
1	91306	H	W07	H	92	92	92	0	0	2.43939	92
2	o08103-4	H	W36	L	476	476	476	0	1	2.43182	476
1	070704_3	L	W38	H	414	414	414	0	0	2.43182	414
1	070606_3	H	W24	L	398	250	250	0	0	2.43182	398
2	o08107-4	H	W15	H	208	208	208	0	0	2.43182	208
1	070510-3	H	W33	L	599	599	599	0	0	2.42424	599
2	o08082-4	H	W08	H	416	268	268	0	0	2.42424	416
1	b2004	H	W03	H	683	328	328	0	0	2.42424	328
2	o08118-4	H	W12	H	220	220	220	0	0	2.42424	220
1	b1109	L	W06	L	748	194	194	0	0	2.41667	748
2	o08116-4	L	W36	H	564	232	564	1	0	2.41667	564
2	o08118-4	L	W37	H	228	228	228	0	0	2.41667	228
2	o08091-4	H	W15	H	220	220	220	0	0	2.41667	220
1	070701_3	H	W15	H	218	218	218	0	0	2.41667	218
2	o08115-4	L	W37	H	628	284	284	0	0	2.40909	772
1	070613-3	L	W18	L	160	160	160	0	0	2.40909	339
2	o08118-4	H	W20	H	440	256	256	0	0	2.40909	256
1	070509-3	L	W26	H	246	246	246	0	0	2.40909	246
1	b1008	H	W28	L	221	221	221	0	0	2.40909	221
2	o08113-4	L	W18	L	192	192	192	0	0	2.40909	192
1	070511-3	H	W37	L	274	274	274	0	1	2.40152	274
2	o08097-4	H	W18	H	264	264	264	0	1	2.40152	264
1	b1103	H	W38	L	218	218	218	0	1	2.40152	218
2	o08103-4	H	W35	L	1288	260	260	0	0	2.39394	956
1	070610_3	H	W38	L	508	244	244	0	0	2.39394	788
1	070506_3	H	W10	H	436	232	232	0	0	2.39394	704
1	070609_3	L	W28	H	448	196	196	0	0	2.39394	196
2	o08115-4	H	W18	H	236	236	236	0	0	2.38636	496
2	o08085-4	L	W08	L	216	216	216	0	0	2.38636	216
1	070503_3	L	W22	H	360	360	360	0	0	2.37879	360
1	b1109	L	W35	H	221	221	221	0	0	2.37879	221
1	070708-3	H	W25	L	190	190	190	0	0	2.37879	190
1	b1109	L	W01	L	180	180	180	0	0	2.37879	180
1	070707-3	L	W18	L	175	175	175	0	0	2.37879	175
1	91307	H	W34	L	142	142	142	0	0	2.37879	142
1	b1009	H	W22	L	1005	177	177	0	0	2.37121	636
1	070602_3	H	W18	H	484	316	484	1	0	2.37121	608
1	070508-3	L	W29	H	274	274	274	0	0	2.37121	274
2	o08105-4	H	W30	L	1316	252	252	0	0	2.37121	252
1	b1005	L	W13	L	182	182	182	0	0	2.37121	182
1	b1102	L	W25	H	167	167	167	0	0	2.37121	167
1	070509-3	H	W35	L	222	222	222	0	0	2.36364	222
2	o08073-3	L	W27	H	364	364	364	0	0	2.35606	832
1	070615-3	L	W22	H	602	295	295	0	0	2.35606	602
2	o08091-4	H	W17	H	380	380	380	0	0	2.35606	380
1	b004	H	W12	H	267	267	267	0	0	2.35606	267
1	b1107	H	W19	H	261	261	261	0	0	2.35606	261
2	o08115-4	L	W03	L	556	212	212	0	0	2.35606	212
1	b1011	H	W28	L	398	225	225	0	0	2.34848	574
1	070605_3	L	W40	H	234	234	234	0	0	2.34848	362
1	070708-3	H	W28	L	234	234	234	0	0	2.34848	234
1	b2005	L	W26	H	205	205	205	0	0	2.34848	205
1	b1103	H	W01	H	109	109	109	0	0	2.34848	109
2	o08103-4	L	W22	H	1340	268	268	0	0	2.34091	1512
2	o08124-4	L	W26	H	992	672	672	0	0	2.34091	992
2	o08098-4	L	W08	L	788	788	788	0	0	2.34091	788
1	070701_3	L	W09	L	654	374	374	0	0	2.34091	654
2	o08106-4	L	W02	L	492	252	492	1	0	2.34091	492
1	070506_3	H	W04	H	488	310	488	1	0	2.34091	488
1	b2005	H	W39	L	397	237	237	0	0	2.34091	412
1	91301	H	W36	L	300	300	300	0	0	2.34091	300
1	b1106	H	W17	H	299	299	299	0	0	2.34091	299
2	o08104-4	H	W09	H	348	268	268	0	0	2.34091	268
1	91305	H	W05	H	522	260	260	0	0	2.34091	260
2	o08103-4	H	W32	L	588	356	356	0	0	2.33333	356
1	b2001	H	W36	L	814	304	304	0	0	2.33333	304
1	070708-3	H	W22	L	250	250	250	0	0	2.33333	250
1	070505_3	L	W06	L	1352	236	534	1	0	2.32576	1848
1	070706_3	L	W14	L	234	234	234	0	0	2.32576	234
2	o08073-3	H	W04	H	220	220	220	0	0	2.32576	220
1	b0002	L	W40	H	466	215	215	0	0	2.31818	466
2	o08071-4	L	W15	L	264	264	264	0	0	2.31818	264
2	o08104-4	H	W02	H	256	256	256	0	0	2.31818	256
1	b1005	H	W40	L	190	190	190	0	0	2.31818	190
2	o08081-4	L	W11	L	380	380	380	0	0	2.31061	380
1	070703_3	L	W36	H	186	186	186	0	0	2.31061	186
2	o08096-4	H	W23	L	524	180	180	0	0	2.31061	180
1	070711-3	H	W13	H	171	171	171	0	0	2.31061	171
1	070512-3	L	W05	L	836	397	397	0	0	2.30303	813
1	b1101	L	W19	L	470	181	181	0	0	2.30303	616
1	070607_3	L	W37	H	496	236	236	0	0	2.30303	610
1	070612-3	H	W39	L	502	302	302	0	0	2.30303	501
1	070710-3	H	W19	H	655	272	272	0	0	2.30303	272
2	o08091-4	H	W24	L	824	260	260	0	0	2.30303	260
2	o08124-4	H	W40	L	240	240	240	0	1	2.30303	240
1	b1005	H	W04	H	287	173	173	0	0	2.30303	173
1	b1003	H	W39	L	267	267	267	0	0	2.29545	267
2	o08092-4	H	W25	L	256	256	256	0	0	2.29545	256
2	o08082-4	L	W25	H	252	252	252	0	0	2.29545	252
1	070602_3	H	W20	H	196	196	196	0	0	2.29545	196
2	o08113-4	H	W01	H	160	160	160	0	0	2.29545	160
2	o08103-4	L	W20	L	1016	304	532	1	0	2.28788	532
1	b0002	H	W16	H	242	242	242	0	0	2.28788	242
1	b1010	H	W18	H	177	177	177	0	0	2.28788	177
2	o08124-4	L	W18	L	248	248	248	0	0	2.2803	248
1	91307	L	W30	H	168	168	168	0	0	2.2803	168
1	070701_3	H	W17	H	78	78	78	0	0	2.2803	78
1	070704_3	H	W28	L	482	482	482	0	0	2.27273	482
1	b1008	H	W15	H	244	244	244	0	0	2.27273	244
1	070606_3	L	W05	L	866	192	192	0	0	2.27273	192
2	o08106-4	L	W34	H	636	428	428	0	0	2.26515	1452
2	o08103-4	H	W40	L	484	172	484	1	0	2.26515	484
1	91305	L	W22	H	246	246	246	0	0	2.26515	444
2	o08082-4	L	W28	H	332	332	332	0	0	2.26515	332
1	b0002	L	W31	H	264	264	264	0	0	2.26515	264
2	o08101-4	L	W25	H	208	208	208	0	0	2.26515	208
1	070501_3	H	W02	H	448	190	190	0	0	2.26515	190
2	o08116-4	H	W16	H	1072	372	592	1	0	2.25758	1072
2	o08071-4	H	W32	L	708	236	464	1	0	2.25758	464
2	o08085-4	H	W14	H	448	248	448	1	0	2.25758	448
1	070502_3	H	W29	L	224	224	224	0	0	2.25758	224
2	o08073-3	H	W01	H	140	140	140	0	0	2.25758	208
2	o08122-4	L	W16	L	196	196	196	0	0	2.25758	196
2	o08092-4	H	W29	L	160	160	160	0	0	2.25758	160
1	b1005	H	W10	H	352	267	267	0	0	2.25	603
1	070501_3	L	W13	L	224	224	224	0	0	2.25	426
1	070510-3	H	W37	L	460	190	190	0	0	2.25	190
1	91307	H	W08	H	170	170	170	0	0	2.25	170
1	070706_3	H	W10	H	1108	316	316	0	0	2.24242	1196
2	o08101-4	L	W13	L	380	172	380	1	0	2.24242	380
1	b1007	L	W01	L	316	316	316	0	0	2.24242	354
1	070506_3	H	W35	L	794	352	352	0	0	2.24242	352
1	b2005	L	W25	H	213	213	213	0	0	2.24242	213
1	070506_3	H	W39	L	652	380	652	1	0	2.23485	652
1	070615-3	H	W03	H	334	334	334	0	0	2.23485	568
2	o08116-4	L	W40	H	304	304	304	0	0	2.23485	304
2	o08114-4	H	W09	H	448	296	296	0	0	2.23485	296
2	o08073-3	H	W05	H	292	292	292	0	0	2.23485	292
2	o08103-4	H	W01	H	264	264	264	0	0	2.23485	264
2	o08116-4	L	W08	L	244	244	244	0	0	2.23485	244
1	b1006	H	W38	L	187	187	187	0	0	2.22727	367
2	o08103-4	L	W12	L	464	192	192	0	0	2.22727	192
1	070512-3	H	W28	L	184	184	184	0	0	2.22727	184
1	b1004	L	W27	H	184	184	184	0	0	2.22727	184
1	070501_3	L	W29	H	180	180	180	0	0	2.22727	180
2	o08116-4	L	W02	L	840	268	268	0	0	2.2197	1044
1	070704_3	H	W23	L	806	806	806	0	0	2.2197	806
2	o08103-4	H	W38	L	280	280	280	0	1	2.2197	280
2	o08105-4	H	W29	L	276	276	276	0	0	2.2197	276
2	o08102-4	L	W17	L	240	240	240	0	0	2.2197	240
1	b0711	H	W19	H	212	212	212	0	0	2.2197	212
1	070709-3	L	W36	H	205	205	205	0	0	2.2197	205
1	b1103	L	W23	H	174	174	174	0	0	2.2197	174
1	070613-3	H	W08	H	342	342	342	0	1	2.21212	342
2	o08107-4	H	W28	L	524	152	152	0	0	2.21212	152
2	o08121-4	L	W28	H	872	56	56	0	0	2.20455	1028
2	o08124-4	H	W03	H	568	568	568	0	1	2.20455	568
1	b1102	L	W13	L	279	279	279	0	0	2.20455	474
1	070506_3	H	W36	L	438	216	438	1	0	2.20455	438
1	070711-3	L	W36	H	394	249	394	1	0	2.20455	394
1	070511-3	L	W11	L	342	296	296	0	0	2.20455	342
1	b0711	L	W40	H	321	321	321	0	0	2.20455	321
1	070505_3	H	W25	L	660	316	316	0	0	2.20455	316
2	o08106-4	H	W23	L	1132	192	192	0	0	2.19697	1132
1	070505_3	H	W22	L	854	180	180	0	0	2.19697	934
1	b1009	L	W04	L	662	329	511	1	0	2.19697	511
2	o08085-4	H	W27	L	252	252	252	0	0	2.19697	252
2	o08105-4	H	W11	H	240	240	240	0	0	2.19697	240
2	o08092-4	H	W18	H	220	220	220	0	0	2.19697	220
1	070607_3	H	W12	H	200	200	200	0	0	2.19697	200
2	o08127-4	H	W18	H	200	200	200	0	0	2.19697	200
1	070602_3	H	W30	L	1572	356	666	1	0	2.18939	736
1	070610_3	H	W39	L	676	676	676	0	0	2.18939	676
2	o08122-4	L	W17	L	400	164	400	1	0	2.18939	624
1	070606_3	H	W13	H	566	198	198	0	0	2.18939	566
2	o08118-4	L	W01	L	428	268	428	1	0	2.18939	428
2	o08103-4	L	W13	L	308	308	308	0	0	2.18939	424
1	91301	L	W13	L	542	30	30	0	0	2.18939	382
2	o08103-4	L	W11	L	2276	360	360	0	0	2.18939	360
2	o08115-4	H	W29	L	268	268	268	0	0	2.18939	268
1	b0002	H	W22	L	205	205	205	0	0	2.18939	205
2	o08082-4	L	W12	L	356	356	356	0	0	2.18182	356
1	b1002	H	W10	H	305	305	305	0	0	2.18182	305
2	o08105-4	L	W35	H	368	304	304	0	0	2.18182	304
2	o08105-4	L	W02	L	1856	296	296	0	0	2.18182	296
2	o08122-4	H	W40	L	544	204	204	0	0	2.17424	844
1	070702_3	H	W14	H	488	488	488	0	1	2.17424	488
2	o08106-4	H	W20	H	716	256	256	0	0	2.17424	484
1	b1109	H	W23	L	212	212	212	0	0	2.17424	212
1	070608_3	L	W06	L	1386	190	190	0	0	2.17424	190
1	b004	H	W18	H	190	190	190	0	0	2.17424	190
1	b1004	H	W05	H	548	202	202	0	0	2.16667	1134
1	91303	H	W21	L	386	186	186	0	0	2.16667	648
1	b0002	H	W25	L	208	208	208	0	0	2.16667	208
1	070613-3	L	W29	H	168	168	168	0	0	2.16667	168
2	o08111-4	L	W19	L	796	192	192	0	0	2.15909	1804
1	070505_3	L	W07	L	1224	362	822	1	0	2.15909	1402
1	b1008	H	W27	L	991	520	520	0	0	2.15909	901
1	b1002	L	W22	H	721	178	365	1	0	2.15909	856
1	070603_3	H	W22	L	492	492	492	0	0	2.15909	642
1	070502_3	L	W38	H	236	106	236	1	0	2.15909	236
2	o08092-4	L	W03	L	668	204	204	0	0	2.15909	204
1	070613-3	L	W23	H	470	189	189	0	0	2.15909	189
1	070606_3	L	W08	L	1078	170	170	0	0	2.15909	170
1	070711-3	H	W29	L	362	168	168	0	0	2.15909	168
1	070502_3	L	W40	H	164	164	164	0	0	2.15909	164
1	b2005	H	W36	L	433	245	433	1	1	2.15152	433
1	070701_3	L	W35	H	320	320	320	0	0	2.15152	320
2	o08096-4	L	W09	L	296	296	296	0	0	2.15152	296
2	o08103-4	H	W39	L	792	528	528	0	1	2.15152	264
1	070601_3	L	W32	H	724	260	260	0	0	2.15152	260
1	b2004	L	W27	H	250	250	250	0	0	2.15152	250
1	b2003	H	W02	H	226	226	226	0	0	2.15152	226
1	070703_3	H	W15	H	204	204	204	0	0	2.15152	204
1	91304	L	W24	H	184	184	184	0	0	2.15152	184
2	o08071-4	H	W04	H	384	136	136	0	0	2.15152	136
1	070709-3	H	W28	L	923	258	383	1	0	2.14394	1405
2	o08071-4	L	W17	L	1532	436	1012	1	0	2.14394	1012
2	o08124-4	H	W04	H	356	356	356	0	0	2.14394	356
2	o08102-4	H	W35	L	224	224	224	0	0	2.14394	224
2	o08116-4	H	W25	L	156	156	156	0	0	2.14394	156
1	b1107	H	W15	H	287	287	287	0	1	2.14394
1	070601_3	L	W09	L	1188	636	1018	1	0	2.13636	1018
1	b1005	L	W16	L	759	203	203	0	0	2.13636	962
1	070608_3	H	W30	L	558	288	558	1	0	2.13636	772
1	b1007	H	W22	L	427	179	179	0	0	2.13636	427
2	o08114-4	L	W27	H	328	328	328	0	0	2.13636	328
2	o07082-4	L	W20	L	1052	288	288	0	0	2.13636	288
1	b0711	H	W23	L	277	277	277	0	0	2.13636	277
2	o08083-4	H	W06	H	212	212	212	0	0	2.13636	212
2	o08113-4	L	W27	H	196	196	196	0	0	2.13636	196
1	b1109	H	W13	H	188	188	188	0	0	2.13636	188
1	070606_3	H	W19	H	160	160	160	0	0	2.13636	160
1	070501_3	H	W01	H	136	136	136	0	0	2.13636	136
2	o08071-4	H	W37	L	500	332	332	0	0	2.12879	1124
1	070701_3	L	W37	H	528	528	528	0	0	2.12879	764
1	070710-3	L	W38	H	440	198	198	0	0	2.12879	721
1	070511-3	L	W13	L	445	273	273	0	0	2.12879	689
2	o08074-4	H	W02	H	728	284	476	1	0	2.12879	476
1	91309	H	W14	H	366	192	192	0	0	2.12879	366
1	b1109	L	W07	L	298	298	298	0	0	2.12879	298
1	b1109	H	W14	H	235	235	235	0	0	2.12879	235
2	o08105-4	L	W36	H	192	192	192	0	0	2.12879	192
1	b1108	H	W30	L	188	188	188	0	0	2.12879	188
2	o08107-4	H	W12	H	184	184	184	0	0	2.12879	184
1	b1011	H	W11	H	147	147	147	0	0	2.12879	147
2	o08082-4	L	W20	L	304	304	304	0	0	2.12121	1400
1	070606_3	H	W22	L	368	250	368	1	0	2.12121	598
1	070506_3	H	W40	L	478	478	478	0	0	2.12121	478
1	070705-3	L	W29	H	701	339	339	0	0	2.12121	339
2	o08085-4	H	W17	H	268	268	268	0	0	2.12121	268
2	o08107-4	H	W17	H	524	168	168	0	0	2.12121	168
1	b1002	H	W05	H	149	149	149	0	0	2.12121	149
2	o08096-4	L	W04	L	872	444	444	0	0	2.11364	444
2	o08073-3	H	W37	L	440	440	440	0	0	2.11364	440
2	o08107-4	L	W09	L	264	264	264	0	0	2.11364	408
2	o08096-4	L	W36	H	516	340	340	0	0	2.11364	340
2	o08083-4	H	W02	H	268	268	268	0	0	2.11364	268
1	070510-3	H	W40	L	160	160	160	0	0	2.11364	160
1	070709-3	H	W23	L	890	299	484	1	0	2.10606	890
2	o08082-4	H	W37	L	300	300	300	0	0	2.10606	664
2	o08103-4	L	W29	H	484	212	484	1	0	2.10606	484
2	o08081-4	H	W38	L	308	308	308	0	0	2.10606	308
1	070502_3	L	W05	L	298	236	298	1	0	2.10606	298
2	o08103-4	H	W02	H	288	288	288	0	0	2.10606	288
2	o08102-4	L	W26	H	252	252	252	0	0	2.10606	252
1	b0711	L	W08	L	596	235	235	0	0	2.10606	235
1	070703_3	H	W30	L	614	170	170	0	0	2.10606	170
1	070616-3	H	W05	H	299	167	167	0	0	2.10606	167
1	070508-3	H	W05	H	514	162	162	0	0	2.10606	162
1	91307	L	W29	H	146	146	146	0	0	2.10606	146
1	070613-3	H	W33	L	430	220	220	0	0	2.09848	1000
2	o08092-4	L	W36	H	632	268	632	1	0	2.09848	632
2	o08082-4	L	W27	H	552	288	288	0	0	2.09848	552
1	070506_3	H	W31	L	282	282	282	0	0	2.09848	544
1	070603_3	H	W19	H	376	220	376	1	0	2.09848	376
1	b004	H	W13	H	253	253	253	0	0	2.09848	253
2	o08085-4	L	W05	L	204	204	204	0	0	2.09848	204
1	070615-3	H	W40	L	250	250	250	0	0	2.09091	572
1	b1005	H	W01	H	150	150	150	0	0	2.09091	504
1	070503_3	H	W32	L	252	252	252	0	0	2.09091	454
1	070703_3	L	W06	L	436	436	436	0	0	2.09091	436
1	b1107	H	W23	L	346	346	346	0	0	2.09091	346
1	070607_3	H	W24	L	364	286	286	0	0	2.09091	286
2	o08081-4	L	W26	H	284	284	284	0	0	2.09091	284
1	070706_3	L	W22	H	1168	382	980	1	0	2.08333	1168
2	o08105-4	L	W08	L	724	400	400	0	0	2.08333	724
2	o08105-4	L	W04	L	292	292	292	0	0	2.08333	492
2	o08103-4	L	W30	H	632	348	348	0	0	2.08333	348
2	o08096-4	H	W29	L	272	272	272	0	0	2.08333	272
1	070508-3	H	W33	L	429	252	252	0	0	2.08333	252
2	o08101-4	H	W32	L	1364	232	232	0	0	2.08333	232
1	b1103	L	W26	H	362	211	211	0	0	2.08333	211
2	o08122-4	L	W24	H	192	192	192	0	0	2.08333	192
1	b0002	H	W15	H	174	174	174	0	0	2.08333	174
2	o08106-4	H	W12	H	156	156	156	0	0	2.08333	156
1	070701_3	H	W30	L	388	388	388	0	0	2.07576	388
1	070610_3	L	W28	H	370	312	312	0	0	2.07576	312
1	070502_3	L	W35	H	298	298	298	0	0	2.07576	298
2	o08085-4	L	W32	H	240	240	240	0	0	2.07576	240
2	o08122-4	H	W33	L	200	200	200	0	0	2.07576	200
1	070707-3	L	W28	H	167	167	167	0	0	2.07576	167
2	o08073-3	L	W11	L	1592	340	1160	1	0	2.06818	1584
2	o08124-4	H	W01	H	456	216	216	0	0	2.06818	768
1	91307	H	W31	L	246	246	246	0	0	2.06818	544
1	070701_3	L	W40	H	290	290	290	0	0	2.06818	290
2	o08096-4	H	W18	H	268	268	268	0	0	2.06818	268
1	b1009	H	W15	H	486	210	210	0	0	2.06818	210
1	070707-3	H	W37	L	943	308	308	0	0	2.06061	1167
1	070607_3	L	W08	L	1274	478	478	0	0	2.06061	1132
2	o08085-4	H	W21	L	1084	228	228	0	0	2.06061	820
2	o08103-4	L	W27	H	624	304	304	0	0	2.06061	584
1	070609_3	L	W20	L	524	252	490	1	0	2.06061	524
2	o08106-4	L	W06	L	480	480	480	0	0	2.06061	480
1	b1005	H	W32	L	355	355	355	0	0	2.06061	355
1	070502_3	H	W17	H	294	294	294	0	0	2.06061	294
2	o08082-4	L	W11	L	280	280	280	0	0	2.06061	280
2	o08124-4	H	W39	L	1220	244	244	0	0	2.06061	244
2	o08124-4	L	W15	L	376	224	224	0	0	2.06061	224
1	91304	H	W10	H	182	182	182	0	0	2.06061	182
2	o08103-4	L	W25	H	728	448	448	0	0	2.05303	928
2	o08082-4	H	W36	L	440	440	440	0	0	2.05303	440
2	o08116-4	H	W11	H	336	336	336	0	0	2.05303	336
2	o08096-4	H	W17	H	448	308	308	0	0	2.05303	308
1	b1003	H	W01	H	165	165	165	0	0	2.05303	274
2	o08122-4	H	W31	L	264	264	264	0	0	2.05303	264
1	b2004	H	W36	L	611	250	250	0	0	2.05303	250
1	070604_3	H	W20	H	972	234	234	0	0	2.05303	234
1	070501_3	L	W18	L	230	230	230	0	0	2.05303	230
1	b1010	H	W28	L	228	228	228	0	0	2.05303	228
2	o08093-4	H	W11	H	144	144	144	0	1	2.05303	144
1	070505_3	L	W02	L	976	298	608	1	0	2.04545	1576
1	b1105	L	W15	L	246	246	246	0	0	2.04545	407
1	070601_3	L	W33	H	482	276	276	0	0	2.04545	276
1	070502_3	H	W30	L	908	266	266	0	0	2.04545	266
1	070504_3	H	W39	L	256	256	256	0	0	2.04545	256
2	o08085-4	L	W04	L	244	244	244	0	0	2.04545	244
1	070607_3	H	W30	L	348	218	218	0	0	2.04545	218
1	070707-3	H	W35	L	215	215	215	0	0	2.04545	215
1	070510-3	L	W25	H	191	191	191	0	0	2.04545	191
2	o08112-4	L	W12	L	384	188	188	0	0	2.04545	188
1	91306	L	W13	L	168	168	168	0	0	2.04545	168
2	o08106-4	H	W13	H	152	152	152	0	0	2.04545	152
1	b1002	H	W35	L	602	314	314	0	0	2.03788	832
1	b1107	L	W04	L	297	297	297	0	0	2.03788	513
2	o08081-4	L	W25	H	332	332	332	0	0	2.03788	476
2	o08103-4	H	W05	H	244	244	244	0	0	2.03788	244
1	070510-3	L	W19	L	242	242	242	0	0	2.03788	242
1	070503_3	H	W02	H	236	236	236	0	0	2.03788	236
1	070611_3	H	W04	H	190	190	190	0	0	2.03788	190
1	070705-3	L	W21	H	183	183	183	0	0	2.03788	183
1	070608_3	L	W34	H	178	178	178	0	0	2.03788	178
1	070708-3	L	W10	L	724	255	434	1	0	2.0303	978
1	070603_3	H	W20	H	540	282	282	0	0	2.0303	540
2	o08103-4	L	W28	H	484	412	412	0	0	2.0303	412
1	b1006	H	W08	H	211	211	211	0	0	2.0303	211
2	o08122-4	H	W04	H	196	196	196	0	0	2.0303	196
1	070605_3	L	W33	H	352	294	294	0	0	2.02273	536
1	91303	L	W34	H	388	196	388	1	0	2.02273	388
2	o08083-4	L	W28	H	580	316	316	0	0	2.02273	316
2	o08115-4	H	W28	L	312	312	312	0	1	2.02273	312
1	070710-3	L	W35	H	285	285	285	0	1	2.02273	285
1	070512-3	H	W29	L	163	163	163	0	1	2.02273	163
2	o08103-4	L	W24	H	536	300	300	0	0	2.01515	744
2	o08106-4	H	W17	H	680	436	680	1	0	2.01515	680
2	o08121-4	H	W35	L	652	196	652	1	0	2.01515	652
2	o08123-4	L	W22	H	496	496	496	0	0	2.01515	600
1	b0003	L	W37	H	489	169	169	0	0	2.01515	489
1	b1004	H	W02	H	635	398	494	1	0	2.01515	412
2	o08116-4	H	W20	H	732	392	392	0	0	2.01515	392
2	o08082-4	H	W10	H	336	296	296	0	0	2.01515	336
2	o08073-3	L	W30	H	300	300	300	0	0	2.01515	300
2	o08082-4	L	W29	H	228	228	228	0	0	2.01515	228
1	070616-3	L	W28	H	213	213	213	0	0	2.01515	213
1	070701_3	H	W18	H	200	200	200	0	0	2.01515	200
1	070605_3	H	W17	H	176	176	176	0	0	2.01515	176
1	070512-3	L	W34	H	284	164	164	0	0	2.01515	164
1	070613-3	H	W06	H	158	158	158	0	0	2.01515	158
1	070709-3	H	W22	L	1592	221	558	1	0	2.00758	1322
1	070701_3	H	W27	L	1164	558	854	1	0	2.00758	854
1	070612-3	L	W30	H	749	374	650	1	0	2.00758	749
2	o08105-4	L	W01	L	404	220	220	0	0	2.00758	708
1	070612-3	H	W08	H	497	324	489	1	0	2.00758	497
1	070509-3	H	W37	L	412	234	234	0	0	2.00758	412
2	o08103-4	H	W07	H	808	340	340	0	0	2.00758	340
1	b1007	H	W26	L	271	196	271	1	0	2.00758	271
1	b1109	L	W31	H	257	257	257	0	0	2.00758	257
2	o07082-4	L	W27	H	256	256	256	0	0	2.00758	256
2	o08118-4	H	W13	H	256	256	256	0	0	2.00758	256
2	o08116-4	H	W12	H	252	252	252	0	0	2.00758	252
1	070705-3	H	W06	H	185	185	185	0	0	2.00758	185
1	070606_3	H	W28	L	168	168	168	0	0	2.00758	168
2	o08115-4	L	W40	H	1216	424	424	0	0	2	1548
1	070512-3	L	W06	L	1045	349	349	0	0	2	1319
2	o08083-4	L	W21	H	460	236	236	0	0	2	1112
2	o08106-4	L	W39	H	812	344	812	1	0	2	812
1	b1107	H	W24	L	450	450	450	0	0	2	697
2	o08116-4	L	W07	L	452	452	452	0	0	2	452
1	070509-3	L	W19	L	448	448	448	0	0	2	448
2	o08081-4	L	W15	L	444	172	444	1	0	2	444
2	o08096-4	L	W34	H	420	420	420	0	0	2	420
1	b1010	H	W15	H	325	325	325	0	0	2	325
1	070603_3	H	W25	L	820	312	312	0	0	2	312
2	o08124-4	H	W02	H	192	192	192	0	0	2	192
1	070708-3	H	W13	H	835	228	228	0	0	1.99242	1209
1	070510-3	H	W35	L	476	266	266	0	0	1.99242	476
2	o08103-4	H	W34	L	692	276	276	0	0	1.99242	276
1	b1101	H	W08	H	264	264	264	0	0	1.99242	264
1	070501_3	L	W11	L	258	258	258	0	0	1.99242	258
1	91307	L	W15	L	816	232	232	0	0	1.99242	232
1	b1103	H	W10	H	204	204	204	0	0	1.99242	204
2	o08107-4	H	W18	H	204	204	204	0	0	1.99242	204
2	o08118-4	L	W08	L	900	208	464	1	0	1.98485	692
1	b1005	H	W39	L	516	227	227	0	0	1.98485	516
2	o08093-4	H	W17	H	904	164	396	1	0	1.98485	396
1	b2001	H	W32	L	1215	313	313	0	0	1.98485	313
2	o08107-4	L	W34	H	288	288	288	0	0	1.98485	288
1	070508-3	L	W22	H	272	272	272	0	0	1.98485	272
1	b1003	H	W35	L	213	213	213	0	0	1.98485	213
1	070613-3	L	W26	H	284	201	201	0	1	1.98485	201
1	91301	L	W17	L	638	46	182	1	0	1.98485	182
1	070708-3	L	W04	L	425	175	175	0	0	1.98485	175
2	o08097-4	H	W12	H	364	172	172	0	0	1.98485	172
1	91304	L	W23	H	128	128	128	0	0	1.98485	128
1	070704_3	L	W39	H	564	564	564	0	0	1.97727	564
2	o08083-4	H	W05	H	588	280	484	1	0	1.97727	484
1	070608_3	L	W39	H	478	294	478	1	0	1.97727	478
1	070616-3	L	W11	L	898	472	472	0	0	1.97727	472
1	070705-3	H	W32	L	322	322	322	0	0	1.97727	457
1	070701_3	L	W04	L	396	396	396	0	0	1.97727	396
2	o08081-4	H	W35	L	284	284	284	0	0	1.97727	284
1	070704_3	H	W24	L	466	276	276	0	0	1.97727	276
1	070503_3	L	W30	H	244	244	244	0	0	1.97727	244
1	91301	H	W05	H	232	32	232	1	0	1.97727	232
1	b1106	L	W36	H	226	226	226	0	0	1.97727	226
1	070508-3	H	W02	H	524	212	212	0	0	1.97727	212
1	b1004	H	W39	L	93	93	93	0	1	1.97727	93
1	070702_3	H	W22	L	1606	220	220	0	0	1.9697	1450
1	070501_3	L	W16	L	458	178	178	0	0	1.9697	812
1	070705-3	H	W02	H	385	222	222	0	0	1.9697	385
2	o08102-4	H	W37	L	988	284	284	0	0	1.9697	284
2	o08083-4	H	W37	L	616	280	280	0	0	1.9697	280
2	o08073-3	H	W03	H	252	228	228	0	0	1.9697	228
1	070709-3	H	W21	L	786	168	168	0	0	1.9697	168
1	b1004	L	W14	L	337	136	136	0	0	1.9697	136
2	o08074-4	L	W17	L	592	128	128	0	0	1.96212	924
2	o08085-4	L	W33	H	240	240	240	0	0	1.96212	580
2	o08115-4	L	W32	H	328	204	204	0	0	1.96212	532
2	o08114-4	L	W11	L	560	460	460	0	0	1.96212	460
2	o08096-4	L	W07	L	444	444	444	0	0	1.96212	444
1	b0005	L	W33	H	224	224	224	0	0	1.96212	425
2	o08107-4	L	W04	L	528	220	220	0	0	1.96212	348
1	b1108	L	W10	L	272	272	272	0	0	1.96212	272
1	070704_3	L	W40	H	224	224	224	0	0	1.96212	224
2	o08093-4	L	W38	H	212	212	212	0	0	1.96212	212
2	o08101-4	L	W11	L	208	208	208	0	0	1.96212	208
1	91306	L	W27	H	574	574	574	0	0	1.95455	1004
2	o08085-4	H	W24	L	292	292	292	0	0	1.95455	588
1	070505_3	H	W30	L	466	466	466	0	0	1.95455	466
2	o08127-4	L	W08	L	392	392	392	0	0	1.95455	392
1	070512-3	L	W07	L	364	239	239	0	0	1.95455	377
1	070510-3	H	W09	H	360	360	360	0	0	1.95455	360
1	070707-3	H	W09	H	214	214	214	0	0	1.95455	214
2	o08116-4	L	W37	H	180	180	180	0	0	1.95455	180
2	o08103-4	L	W21	H	500	392	392	0	0	1.94697	844
2	o08073-3	L	W16	L	652	180	652	1	0	1.94697	652
1	b1103	H	W31	L	409	201	201	0	0	1.94697	578
1	070707-3	H	W07	H	309	309	309	0	1	1.94697	309
2	o08082-4	H	W09	H	268	268	268	0	0	1.94697	268
2	o08122-4	L	W22	H	264	264	264	0	0	1.94697	264
1	070506_3	L	W30	H	242	242	242	0	0	1.94697	242
1	91309	L	W40	H	194	194	194	0	0	1.94697	194
1	91309	H	W18	H	452	180	180	0	0	1.93939	772
1	070502_3	H	W15	H	548	320	320	0	0	1.93939	698
1	070704_3	L	W37	H	620	260	260	0	0	1.93939	620
2	o08104-4	L	W13	L	1012	396	544	1	0	1.93939	544
1	070512-3	L	W04	L	343	183	343	1	0	1.93939	445
2	o07082-4	H	W08	H	376	376	376	0	0	1.93939	376
2	o08103-4	L	W16	L	676	296	296	0	0	1.93939	296
1	070613-3	L	W16	L	286	286	286	0	0	1.93939	286
2	o08081-4	H	W08	H	284	284	284	0	0	1.93939	284
1	070506_3	H	W06	H	272	272	272	0	0	1.93939	272
1	070508-3	L	W30	H	548	239	239	0	0	1.93939	239
1	070503_3	H	W01	H	198	198	198	0	0	1.93939	198
2	o08083-4	H	W07	H	192	192	192	0	0	1.93939	192
2	o08093-4	L	W06	L	152	152	152	0	0	1.93939	152
1	91302	H	W25	L	316	140	140	0	0	1.93939	140
1	070503_3	H	W05	H	92	92	92	0	0	1.93939	92
1	070503_3	H	W39	L	140	60	60	0	0	1.93939	60
2	o08097-4	L	W08	L	740	236	456	1	0	1.93182	456
2	o08103-4	H	W03	H	348	348	348	0	0	1.93182	348
1	070708-3	H	W29	L	598	300	300	0	0	1.93182	300
1	91303	H	W20	H	216	216	216	0	0	1.93182	216
1	91302	H	W11	H	556	212	212	0	0	1.93182	212
2	o08123-4	L	W20	L	200	200	200	0	0	1.93182	200
1	070613-3	H	W37	L	616	216	216	0	0	1.92424	904
1	b1009	L	W01	L	883	165	415	1	0	1.92424	883
1	070506_3	H	W09	H	724	482	482	0	0	1.92424	724
1	070607_3	L	W35	H	712	198	198	0	0	1.92424	542
1	070708-3	L	W05	L	787	327	327	0	0	1.92424	413
2	o08114-4	L	W17	L	328	328	328	0	0	1.92424	328
2	o08082-4	L	W23	H	292	292	292	0	0	1.92424	292
2	o08096-4	H	W20	H	260	260	260	0	0	1.92424	260
1	b0003	H	W17	H	243	243	243	0	0	1.92424	243
1	070711-3	H	W14	H	177	177	177	0	0	1.92424	177
1	070615-3	L	W15	L	615	363	363	0	0	1.91667	811
1	070606_3	H	W25	L	402	402	402	0	0	1.91667	768
1	070615-3	H	W35	L	492	157	157	0	0	1.91667	470
2	o08071-4	H	W07	H	668	216	440	1	0	1.91667	440
1	b1106	H	W22	L	374	374	374	0	0	1.91667	374
2	o08105-4	L	W31	H	1696	348	348	0	0	1.91667	348
1	b1008	L	W33	H	438	138	138	0	0	1.91667	331
1	070508-3	H	W08	H	329	329	329	0	0	1.91667	329
1	91304	H	W08	H	146	146	146	0	0	1.91667	306
1	b004	L	W37	H	286	286	286	0	0	1.91667	286
1	b1008	H	W17	H	254	254	254	0	0	1.91667	254
1	b2005	H	W07	H	236	236	236	0	0	1.91667	236
2	o08122-4	H	W39	L	152	152	152	0	0	1.91667	152
1	070511-3	L	W15	L	842	317	842	1	0	1.90909	842
1	b1005	H	W07	H	279	279	279	0	0	1.90909	563
1	b1008	H	W22	L	364	149	149	0	0	1.90909	456
1	070511-3	L	W24	H	324	324	324	0	0	1.90909	324
2	o08082-4	L	W17	L	540	304	304	0	0	1.90909	304
2	o08107-4	L	W40	H	276	276	276	0	0	1.90909	276
1	91302	L	W40	H	258	258	258	0	0	1.90909	258
2	o08074-4	H	W01	H	212	212	212	0	0	1.90909	212
2	o08095-4	L	W01	L	212	212	212	0	0	1.90909	212
2	o08083-4	H	W04	H	168	168	168	0	0	1.90909	168
1	070608_3	L	W05	L	626	156	156	0	0	1.90909	156
2	o08083-4	H	W09	H	156	156	156	0	0	1.90909	156
1	b1002	H	W40	L	148	148	148	0	0	1.90909	148
2	o08097-4	L	W05	L	700	224	224	0	0	1.90152	608
2	o08118-4	H	W26	L	840	356	516	1	0	1.90152	516
1	070616-3	H	W09	H	507	276	507	1	0	1.90152	507
1	070501_3	H	W40	L	502	238	238	0	0	1.90152	502
2	o08073-3	H	W38	L	324	324	324	0	0	1.90152	464
1	070703_3	L	W01	L	450	348	450	1	0	1.90152	450
2	o08096-4	H	W15	H	268	268	268	0	0	1.90152	268
1	b1003	H	W33	L	80	80	80	0	0	1.90152	257
1	b1107	L	W38	H	225	225	225	0	0	1.90152	225
2	o08097-4	H	W20	H	476	208	208	0	0	1.90152	208
1	070510-3	H	W02	H	178	178	178	0	0	1.90152	178
2	o08092-4	H	W24	L	148	148	148	0	0	1.90152	148
1	070613-3	H	W09	H	140	140	140	0	0	1.90152	140
1	b1008	L	W35	H	380	210	210	0	0	1.89394	380
2	o08105-4	H	W14	H	564	232	232	0	0	1.89394	232
2	o08091-4	L	W01	L	556	232	232	0	0	1.89394	232
2	o08122-4	H	W02	H	200	200	200	0	0	1.89394	200
2	o08111-4	L	W30	H	1192	492	924	1	0	1.88636	924
1	91307	H	W38	L	434	286	286	0	0	1.88636	670
2	o08104-4	L	W24	H	540	408	540	1	0	1.88636	540
2	o08091-4	H	W30	L	1984	236	504	1	0	1.88636	504
2	o08073-3	H	W31	L	692	428	428	0	0	1.88636	428
2	o08103-4	L	W15	L	996	356	356	0	0	1.88636	356
1	070703_3	L	W35	H	338	338	338	0	0	1.88636	338
1	070502_3	L	W34	H	306	306	306	0	0	1.88636	306
1	070709-3	L	W33	H	649	231	231	0	0	1.88636	231
2	o08094-4	H	W25	L	448	152	152	0	0	1.88636	152
2	o08083-4	L	W11	L	376	152	152	0	0	1.88636	152
1	b1003	H	W05	H	134	134	134	0	1	1.88636	134
2	o08092-4	L	W33	H	328	132	132	0	0	1.87879	836
1	070509-3	L	W14	L	522	233	233	0	0	1.87879	739
2	o08106-4	L	W08	L	564	384	564	1	0	1.87879	564
1	070510-3	L	W17	L	285	285	285	0	0	1.87879	454
2	o08116-4	H	W23	L	316	316	316	0	0	1.87879	316
1	070709-3	L	W05	L	766	295	295	0	0	1.87879	295
1	070610_3	H	W33	L	278	278	278	0	0	1.87879	278
2	o08071-4	L	W28	H	256	256	256	0	1	1.87879	256
1	070601_3	H	W13	H	426	248	248	0	0	1.87879	248
2	o08107-4	H	W11	H	236	236	236	0	0	1.87879	236
1	b0711	L	W34	H	214	214	214	0	0	1.87879	214
1	070606_3	L	W07	L	204	204	204	0	0	1.87879	204
2	o08125-4	H	W18	H	196	196	196	0	0	1.87879	196
1	b1103	L	W27	H	160	160	160	0	0	1.87879	160
1	070505_3	H	W21	L	824	250	622	1	0	1.87121	1092
1	b1005	H	W33	L	417	165	165	0	0	1.87121	783
1	070506_3	L	W26	H	418	418	418	0	0	1.87121	624
2	o08098-4	L	W33	H	480	224	480	1	0	1.87121	480
1	070615-3	L	W19	L	424	153	153	0	0	1.87121	424
2	o08124-4	L	W22	H	852	384	384	0	1	1.87121	384
1	070507_3	H	W24	L	522	382	382	0	0	1.87121	382
2	o08103-4	H	W06	H	892	368	368	0	0	1.87121	368
1	b1106	L	W09	L	295	295	295	0	0	1.87121	295
1	070709-3	H	W24	L	291	291	291	0	0	1.87121	291
1	070701_3	H	W25	L	276	276	276	0	0	1.87121	276
2	o08096-4	L	W05	L	776	248	248	0	0	1.87121	248
2	o08096-4	L	W32	H	244	244	244	0	0	1.87121	244
1	070506_3	H	W05	H	224	224	224	0	0	1.87121	224
1	b1107	L	W09	L	217	217	217	0	0	1.87121	217
2	o08096-4	H	W19	H	216	216	216	0	0	1.87121	216
1	070501_3	H	W33	L	200	200	200	0	0	1.87121	200
1	91307	L	W12	L	448	180	180	0	0	1.87121	180
2	o08127-4	L	W09	L	2172	244	2172	1	0	1.86364	2172
1	070615-3	H	W10	H	493	351	351	0	1	1.86364	907
2	o08081-4	L	W19	L	336	336	336	0	0	1.86364	556
1	91302	H	W29	L	330	186	330	1	0	1.86364	498
2	o08127-4	H	W11	H	432	224	432	1	0	1.86364	432
1	070608_3	L	W07	L	734	232	232	0	0	1.86364	368
1	b1002	H	W06	H	100	100	100	0	0	1.86364	260
1	91307	H	W10	H	240	240	240	0	0	1.86364	240
1	070705-3	H	W40	L	232	232	232	0	0	1.86364	232
2	o08085-4	H	W22	L	228	228	228	0	0	1.86364	228
1	b1004	L	W11	L	210	210	210	0	1	1.86364	210
1	b1101	H	W09	H	201	201	201	0	0	1.86364	201
1	b1001	L	W29	H	197	197	197	0	0	1.86364	197
1	b1008	L	W10	L	184	184	184	0	0	1.86364	184
1	91307	H	W40	L	176	176	176	0	0	1.86364	176
1	070707-3	H	W04	H	312	162	162	0	0	1.86364	162
2	o08114-4	L	W18	L	1020	504	504	0	0	1.85606	1020
2	o08096-4	H	W14	H	644	240	356	1	0	1.85606	840
1	b1002	L	W30	H	990	325	795	1	0	1.85606	795
2	o08127-4	H	W29	L	1008	200	436	1	0	1.85606	436
1	b1107	L	W39	H	362	362	362	0	0	1.85606	362
1	b2005	L	W22	H	351	351	351	0	0	1.85606	351
1	b1101	L	W29	H	277	277	277	0	0	1.85606	277
2	o08093-4	L	W03	L	488	248	248	0	0	1.85606	248
1	070503_3	L	W24	H	208	208	208	0	0	1.85606	208
1	070502_3	L	W32	H	190	190	190	0	0	1.85606	190
2	o08125-4	H	W17	H	1184	616	1184	1	0	1.84848	1184
2	o08112-4	L	W15	L	1016	284	808	1	0	1.84848	808
2	o08084-4	L	W25	H	524	308	524	1	0	1.84848	524
2	o08118-4	H	W23	L	480	480	480	0	0	1.84848	480
2	o08115-4	L	W02	L	460	460	460	0	0	1.84848	460
1	070503_3	L	W15	L	592	368	368	0	0	1.84848	368
1	070606_3	L	W01	L	844	310	310	0	0	1.84848	310
2	o08097-4	H	W25	L	308	308	308	0	0	1.84848	308
2	o08091-4	L	W32	H	288	288	288	0	0	1.84848	288
2	o08124-4	L	W13	L	280	280	280	0	0	1.84848	280
1	070504_3	H	W36	L	258	258	258	0	0	1.84848	258
2	o08093-4	L	W04	L	748	256	256	0	0	1.84848	256
1	070705-3	H	W34	L	250	250	250	0	0	1.84848	250
1	070502_3	L	W03	L	532	228	228	0	0	1.84848	228
1	070705-3	H	W37	L	884	193	193	0	0	1.84848	193
2	o08106-4	L	W09	L	508	168	168	0	0	1.84848	168
1	070701_3	L	W07	L	142	142	142	0	0	1.84848	142
1	070705-3	L	W18	L	138	138	138	0	0	1.84848	138
1	b1102	H	W31	L	520	420	420	0	0	1.84091	763
2	o08091-4	H	W26	L	448	216	216	0	0	1.84091	728
1	91305	H	W31	L	662	662	662	0	0	1.84091	662
2	o08114-4	H	W04	H	612	260	612	1	0	1.84091	612
2	o08073-3	H	W40	L	348	348	348	0	0	1.84091	588
1	b1007	L	W08	L	507	257	257	0	0	1.84091	575
1	b2001	H	W04	H	549	207	207	0	0	1.84091	536
1	070612-3	H	W40	L	194	172	172	0	0	1.84091	490
1	070506_3	H	W38	L	310	310	310	0	0	1.84091	470
1	070615-3	H	W33	L	312	252	252	0	0	1.84091	460
1	070502_3	L	W36	H	430	282	430	1	0	1.84091	430
2	o08127-4	H	W17	H	424	232	424	1	0	1.84091	424
1	91306	L	W21	H	368	226	226	0	0	1.84091	392
2	o08074-4	H	W39	L	344	344	344	0	0	1.84091	344
1	070512-3	L	W40	H	319	319	319	0	0	1.84091	319
1	070507_3	H	W20	H	318	318	318	0	0	1.84091	318
2	o08097-4	L	W36	H	316	316	316	0	0	1.84091	316
2	o08103-4	H	W10	H	588	296	296	0	0	1.84091	296
2	o07082-4	H	W33	L	224	224	224	0	0	1.84091	224
1	b2002	L	W15	L	736	211	211	0	0	1.84091	211
1	070608_3	H	W13	H	424	180	180	0	0	1.84091	180
2	o08101-4	H	W01	H	552	164	164	0	0	1.84091	164
1	070505_3	L	W38	H	560	172	172	0	0	1.83333	1002
1	070613-3	L	W21	H	622	338	338	0	0	1.83333	691
1	070512-3	L	W01	L	539	352	539	1	0	1.83333	539
1	070508-3	L	W20	L	652	385	385	0	0	1.83333	385
2	o08074-4	L	W13	L	268	268	268	0	0	1.83333	268
2	o08081-4	L	W21	H	256	256	256	0	0	1.83333	256
2	o08091-4	L	W37	H	248	248	248	0	0	1.83333	248
1	070710-3	L	W03	L	517	220	220	0	0	1.83333	220
1	070711-3	H	W21	L	1244	375	834	1	0	1.82576	1710
1	b0711	H	W30	L	981	318	318	0	0	1.82576	1306
1	91307	L	W24	H	294	162	162	0	0	1.82576	294
1	070705-3	L	W14	L	271	271	271	0	0	1.82576	271
1	b1107	L	W01	L	621	269	269	0	0	1.82576	269
1	070502_3	H	W19	H	256	256	256	0	0	1.82576	256
1	070501_3	H	W06	H	416	240	240	0	0	1.82576	240
1	b0003	H	W28	L	240	240	240	0	0	1.82576	240
2	o08085-4	H	W29	L	216	216	216	0	0	1.82576	216
1	070607_3	H	W14	H	410	202	202	0	0	1.82576	202
2	o08113-4	H	W34	L	180	180	180	0	0	1.82576	180
2	o08082-4	H	W39	L	440	440	440	0	1	1.82576
1	b1012	L	W38	H	505	505	505	0	0	1.81818	505
2	o08104-4	L	W26	H	504	336	504	1	0	1.81818	504
2	o08122-4	H	W36	L	492	492	492	0	0	1.81818	492
1	070701_3	L	W39	H	448	248	448	1	0	1.81818	448
1	070502_3	H	W14	H	274	274	274	0	0	1.81818	390
1	b1102	H	W08	H	387	387	387	0	0	1.81818	387
1	b1008	L	W37	H	358	186	186	0	0	1.81818	358
1	070511-3	L	W29	H	351	351	351	0	0	1.81818	351
1	b1007	H	W29	L	243	243	243	0	0	1.81818	243
2	o08085-4	H	W16	H	228	228	228	0	0	1.81818	228
2	o08083-4	L	W18	L	748	216	216	0	0	1.81818	216
1	070605_3	L	W36	H	214	214	214	0	0	1.81818	214
1	070603_3	H	W28	L	202	202	202	0	0	1.81818	202
1	070606_3	H	W14	H	186	186	186	0	0	1.81818	186
1	070601_3	H	W23	L	174	174	174	0	0	1.81818	174
1	070613-3	H	W02	H	915	235	235	0	0	1.81061	1143
1	070615-3	L	W21	H	687	275	275	0	0	1.81061	865
1	b2005	H	W06	H	536	227	227	0	0	1.81061	536
1	b0003	H	W21	L	473	377	473	1	0	1.81061	473
1	070609_3	H	W40	L	322	232	232	0	0	1.81061	466
1	070708-3	L	W02	L	383	383	383	0	0	1.81061	383
2	o08097-4	L	W06	L	848	296	296	0	0	1.81061	296
2	o08096-4	H	W13	H	268	268	268	0	0	1.81061	268
1	070601_3	H	W12	H	786	246	246	0	0	1.81061	246
1	070704_3	H	W12	H	226	226	226	0	0	1.81061	226
2	o08097-4	H	W29	L	412	216	216	0	0	1.81061	216
2	o08091-4	H	W28	L	212	212	212	0	0	1.81061	212
1	b2003	L	W21	H	185	185	185	0	0	1.81061	185
1	b1107	H	W12	H	179	179	179	0	0	1.81061	179
1	070701_3	L	W38	H	172	172	172	0	0	1.81061	172
2	o08114-4	H	W40	L	592	408	592	1	0	1.80303	592
2	o08107-4	L	W01	L	456	456	456	0	0	1.80303	456
2	o08124-4	L	W21	H	632	348	348	0	0	1.80303	348
1	b1002	H	W01	H	333	333	333	0	0	1.80303	333
2	o08106-4	H	W15	H	280	280	280	0	0	1.80303	280
1	070707-3	L	W19	L	250	250	250	0	0	1.80303	250
2	o08107-4	L	W38	H	232	232	232	0	0	1.80303	232
1	b2002	H	W33	L	214	214	214	0	0	1.80303	214
1	070609_3	H	W03	H	382	204	204	0	0	1.80303	204
2	o08116-4	H	W18	H	204	204	204	0	0	1.80303	204
1	070608_3	H	W28	L	428	190	190	0	0	1.80303	190
1	070609_3	L	W12	L	270	182	182	0	0	1.80303	182
1	070508-3	H	W31	L	686	433	433	0	0	1.79545	433
2	o08102-4	L	W23	H	256	256	256	0	0	1.79545	376
2	o08083-4	H	W34	L	260	180	180	0	0	1.79545	260
1	b0711	H	W24	L	381	220	220	0	0	1.79545	220
1	070708-3	L	W39	H	211	211	211	0	0	1.79545	211
1	070503_3	H	W37	L	200	200	200	0	0	1.79545	200
1	070604_3	H	W15	H	624	184	184	0	0	1.79545	184
1	91303	L	W09	L	432	168	168	0	0	1.79545	168
2	o08126-4	L	W32	H	1076	252	1076	1	0	1.78788	1076
2	o08107-4	H	W21	L	808	448	696	1	0	1.78788	808
2	o08096-4	L	W06	L	972	236	236	0	0	1.78788	500
2	o08101-4	H	W37	L	1320	256	464	1	0	1.78788	464
2	o08073-3	L	W26	H	456	252	456	1	0	1.78788	456
2	o08092-4	L	W31	H	412	412	412	0	0	1.78788	412
1	070709-3	H	W27	L	653	394	394	0	0	1.78788	394
2	o08103-4	H	W37	L	1112	356	356	0	0	1.78788	356
2	o08071-4	L	W18	L	408	332	332	0	0	1.78788	332
1	b1003	L	W16	L	645	303	303	0	0	1.78788	303
1	070508-3	L	W28	H	272	272	272	0	0	1.78788	272
1	070710-3	L	W04	L	265	265	265	0	0	1.78788	265
2	o08073-3	H	W34	L	252	252	252	0	0	1.78788	252
1	b1101	L	W11	L	187	187	187	0	0	1.78788	187
2	o08107-4	H	W23	L	184	184	184	0	0	1.78788	184
1	070505_3	L	W01	L	2224	500	500	0	0	1.7803	2980
1	b1107	H	W22	L	517	251	251	0	0	1.7803	739
1	070708-3	L	W38	H	448	370	370	0	0	1.7803	581
2	o08112-4	H	W37	L	752	512	512	0	0	1.7803	512
2	o07082-4	H	W40	L	444	220	444	1	0	1.7803	444
1	070707-3	H	W10	H	398	159	159	0	0	1.7803	398
2	o08116-4	L	W39	H	392	392	392	0	0	1.7803	392
1	070504_3	L	W25	H	358	298	358	1	0	1.7803	358
1	070603_3	L	W10	L	454	338	338	0	0	1.7803	338
1	070710-3	L	W09	L	295	295	295	0	1	1.7803	295
2	o08096-4	H	W12	H	584	284	284	0	0	1.7803	284
2	o08094-4	L	W05	L	464	264	264	0	0	1.7803	264
2	o08081-4	H	W33	L	256	256	256	0	0	1.7803	256
2	o08082-4	L	W26	H	188	188	188	0	1	1.7803	188
1	070611_3	L	W22	H	174	174	174	0	1	1.7803	174
2	o08095-4	L	W32	H	128	128	128	0	0	1.7803	128
1	070709-3	L	W34	H	398	224	224	0	0	1.77273	797
2	o08096-4	L	W38	H	1160	368	760	1	0	1.77273	760
2	o08082-4	L	W30	H	740	332	740	1	0	1.77273	740
1	b1006	H	W33	L	425	194	194	0	0	1.77273	425
2	o08083-4	L	W17	L	396	396	396	0	0	1.77273	396
2	o08118-4	H	W18	H	316	316	316	0	0	1.77273	316
1	070704_3	L	W32	H	304	304	304	0	0	1.77273	304
1	070603_3	L	W38	H	286	286	286	0	0	1.77273	286
1	b1007	H	W14	H	257	257	257	0	0	1.77273	257
1	b2001	L	W29	H	254	189	189	0	0	1.77273	254
2	o08127-4	H	W25	L	644	200	200	0	0	1.77273	200
1	070503_3	L	W27	H	254	200	200	0	0	1.77273	200
1	070503_3	L	W19	L	160	160	160	0	0	1.77273	160
2	o08091-4	H	W16	H	520	144	144	0	0	1.77273	144
1	070601_3	H	W19	H	880	880	880	0	0	1.76515	1160
1	91304	L	W22	H	568	178	420	1	0	1.76515	568
2	o08114-4	H	W08	H	512	512	512	0	0	1.76515	512
1	070504_3	H	W05	H	452	266	452	1	0	1.76515	452
1	070615-3	L	W13	L	2034	197	197	0	0	1.76515	342
2	o08122-4	L	W18	L	332	332	332	0	0	1.76515	332
2	o08113-4	L	W17	L	508	272	272	0	0	1.76515	272
2	o08083-4	L	W15	L	1168	220	220	0	0	1.76515	220
1	070707-3	L	W17	L	453	207	207	0	0	1.76515	207
2	o08084-4	L	W12	L	180	180	180	0	0	1.76515	180
1	070704_3	H	W27	L	568	568	568	0	0	1.75758	1708
1	070606_3	L	W02	L	1250	370	532	1	0	1.75758	764
1	b0711	L	W05	L	477	224	477	1	0	1.75758	477
1	91301	L	W28	H	414	226	414	1	0	1.75758	414
2	o08127-4	L	W34	H	392	168	168	0	0	1.75758	392
2	o08091-4	L	W36	H	256	256	256	0	0	1.75758	384
1	070611_3	H	W31	L	520	180	338	1	0	1.75758	338
2	o08104-4	H	W39	L	656	320	320	0	0	1.75758	320
1	b1107	L	W31	H	317	317	317	0	0	1.75758	317
1	b1011	H	W13	H	308	308	308	0	0	1.75758	308
2	o08115-4	L	W39	H	920	292	292	0	0	1.75758	292
2	o08125-4	H	W13	H	268	268	268	0	0	1.75758	268
1	91306	L	W30	H	246	246	246	0	0	1.75758	246
2	o08074-4	H	W36	L	968	240	240	0	0	1.75758	240
1	070504_3	H	W32	L	576	366	576	1	0	1.75758	210
1	b1102	L	W18	L	208	208	208	0	0	1.75758	208
1	070503_3	H	W10	H	206	206	206	0	0	1.75758	206
2	o08093-4	L	W32	H	168	168	168	0	0	1.75758	168
1	91304	H	W01	H	98	98	98	0	0	1.75758	98
1	070607_3	L	W02	L	698	290	290	0	0	1.75	1108
2	o08106-4	H	W24	L	1356	540	724	1	0	1.75	1100
1	070507_3	L	W03	L	576	314	314	0	0	1.75	576
1	070603_3	L	W03	L	552	552	552	0	0	1.75	552
1	b2005	L	W27	H	238	238	238	0	0	1.75	515
1	070510-3	H	W39	L	543	151	151	0	0	1.75	496
2	o08092-4	H	W28	L	464	264	464	1	0	1.75	464
1	b1107	L	W08	L	439	439	439	0	0	1.75	439
1	070615-3	H	W34	L	964	201	201	0	0	1.75	413
1	070704_3	H	W26	L	382	382	382	0	0	1.75	382
2	o08082-4	H	W31	L	352	352	352	0	0	1.75	352
2	o08127-4	H	W12	H	344	160	344	1	0	1.75	344
2	o08113-4	L	W25	H	332	332	332	0	0	1.75	332
1	070610_3	H	W07	H	510	284	284	0	0	1.75	284
1	070506_3	L	W20	L	266	266	266	0	0	1.75	266
1	070614-3	L	W28	H	659	244	244	0	0	1.75	244
1	91305	H	W08	H	236	236	236	0	0	1.75	236
2	o08116-4	L	W32	H	228	228	228	0	0	1.75	228
2	o08083-4	L	W12	L	208	208	208	0	0	1.75	208
1	91307	L	W28	H	182	182	182	0	0	1.75	182
1	91307	H	W32	L	178	178	178	0	0	1.75	178
1	070707-3	H	W03	H	284	130	130	0	0	1.75	130
2	o08118-4	L	W40	H	108	108	108	0	0	1.75	108
1	b0003	H	W22	L	643	471	643	1	0	1.74242	933
2	o08128-4	H	W15	H	856	224	856	1	0	1.74242	856
2	o08091-4	L	W02	L	380	380	380	0	0	1.74242	600
1	070608_3	L	W38	H	270	270	270	0	0	1.74242	478
2	o08073-3	L	W12	L	2508	252	252	0	0	1.74242	252
2	o08124-4	L	W24	H	236	236	236	0	0	1.74242	236
1	070607_3	H	W17	H	232	232	232	0	0	1.74242	232
1	070503_3	L	W25	H	226	226	226	0	0	1.74242	226
1	070608_3	L	W40	H	484	216	216	0	0	1.74242	216
1	b1102	H	W40	L	190	190	190	0	0	1.74242	190
1	91307	L	W27	H	148	148	148	0	0	1.74242	148
1	070709-3	L	W09	L	660	431	660	1	0	1.73485	660
2	o08114-4	L	W19	L	596	472	472	0	0	1.73485	596
1	91303	L	W39	H	496	224	496	1	0	1.73485	496
1	b2005	H	W09	H	435	299	299	0	0	1.73485	435
2	o08081-4	H	W34	L	428	316	316	0	0	1.73485	316
2	o08073-3	H	W07	H	256	256	256	0	0	1.73485	256
2	o08103-4	H	W04	H	540	252	252	0	0	1.73485	252
2	o08085-4	H	W13	H	228	228	228	0	0	1.73485	228
1	070603_3	L	W40	H	222	222	222	0	0	1.73485	222
1	070708-3	L	W37	H	511	195	195	0	0	1.73485	195
2	o08083-4	L	W25	H	164	164	164	0	0	1.73485	164
1	91303	H	W14	H	160	160	160	0	0	1.73485	160
2	o08124-4	L	W27	H	580	280	280	0	1	1.72727	1396
1	070606_3	H	W30	L	642	208	208	0	0	1.72727	1224
2	o08124-4	H	W05	H	700	700	700	0	1	1.72727	700
1	070704_3	H	W30	L	476	476	476	0	0	1.72727	668
2	o08092-4	L	W08	L	612	176	612	1	0	1.72727	612
2	o08085-4	L	W01	L	732	268	516	1	0	1.72727	516
2	o08092-4	L	W02	L	580	308	488	1	0	1.72727	488
1	b1004	L	W21	H	246	246	246	0	0	1.72727	481
1	b1006	L	W14	L	398	398	398	0	0	1.72727	398
1	070503_3	L	W26	H	370	370	370	0	0	1.72727	370
2	o08124-4	H	W10	H	368	368	368	0	1	1.72727	368
2	o08127-4	H	W19	H	336	336	336	0	0	1.72727	336
1	b0003	L	W36	H	226	226	226	0	0	1.72727	226
2	o08115-4	L	W34	H	200	200	200	0	0	1.72727	200
1	070606_3	H	W21	L	324	172	172	0	0	1.72727	172
1	070705-3	L	W13	L	362	164	164	0	0	1.72727	164
2	o07082-4	H	W37	L	1108	280	856	1	0	1.7197	856
2	o08091-4	L	W35	H	628	280	280	0	0	1.7197	748
2	o08128-4	L	W08	L	1472	300	692	1	0	1.7197	692
1	070512-3	H	W21	L	338	99	99	0	0	1.7197	685
2	o08118-4	H	W15	H	652	344	652	1	0	1.7197	652
2	o08116-4	L	W01	L	492	492	492	0	0	1.7197	492
2	o08111-4	H	W03	H	464	464	464	0	0	1.7197	464
2	o08101-4	H	W34	L	1372	180	412	1	0	1.7197	412
2	o08097-4	H	W15	H	504	324	324	0	0	1.7197	324
2	o08121-4	L	W14	L	564	144	320	1	1	1.7197	320
1	070709-3	H	W13	H	319	319	319	0	0	1.7197	319
1	b2004	L	W20	L	318	318	318	0	0	1.7197	318
1	b1007	H	W28	L	235	235	235	0	0	1.7197	235
2	o08117-4	H	W29	L	228	228	228	0	0	1.7197	228
1	b1109	L	W04	L	205	205	205	0	0	1.7197	205
1	b1102	L	W11	L	204	204	204	0	0	1.7197	204
1	070707-3	L	W26	H	403	183	183	0	0	1.7197	183
1	070615-3	L	W17	L	935	329	329	0	0	1.71212	989
2	o08092-4	H	W27	L	876	268	464	1	0	1.71212	464
1	070504_3	L	W11	L	452	452	452	0	0	1.71212	452
1	070606_3	H	W11	H	934	422	422	0	0	1.71212	422
2	o08085-4	H	W20	H	380	380	380	0	0	1.71212	380
1	91305	H	W39	L	368	368	368	0	1	1.71212	368
1	070501_3	L	W22	H	242	242	242	0	0	1.71212	242
2	o08085-4	L	W40	H	228	228	228	0	0	1.71212	228
1	b2004	H	W02	H	205	205	205	0	0	1.71212	205
1	070501_3	H	W37	L	428	172	172	0	0	1.71212	172
1	91305	L	W16	L	740	144	144	0	0	1.71212	144
1	070506_3	H	W33	L	1074	284	1074	1	0	1.70455	1074
2	o08073-3	L	W18	L	952	780	780	0	0	1.70455	952
1	b0005	L	W06	L	924	249	458	1	0	1.70455	924
2	o08074-4	L	W15	L	1496	272	628	1	0	1.70455	628
2	o08122-4	L	W30	H	572	364	572	1	0	1.70455	572
1	070511-3	H	W32	L	501	318	501	1	0	1.70455	501
2	o08127-4	L	W04	L	480	300	480	1	0	1.70455	480
1	070504_3	H	W33	L	436	386	386	0	0	1.70455	386
2	o08097-4	H	W24	L	1664	352	352	0	0	1.70455	352
1	070603_3	H	W30	L	268	268	268	0	0	1.70455	268
2	o08114-4	L	W21	H	264	264	264	0	0	1.70455	264
1	b1109	L	W36	H	214	214	214	0	0	1.70455	214
1	91304	H	W05	H	438	202	202	0	0	1.70455	202
1	b1006	L	W13	L	171	171	171	0	0	1.70455	171
1	b1007	H	W25	L	168	168	168	0	0	1.70455	168
2	o08113-4	H	W33	L	1356	296	588	1	0	1.69697	1020
1	070603_3	H	W14	H	304	304	304	0	0	1.69697	572
1	070502_3	H	W18	H	298	298	298	0	0	1.69697	554
1	070612-3	L	W19	L	304	304	304	0	0	1.69697	546
1	b0005	H	W16	H	397	227	397	1	0	1.69697	480
2	o07082-4	L	W24	H	448	248	448	1	0	1.69697	448
2	o08112-4	L	W27	H	420	420	420	0	0	1.69697	420
1	b1102	L	W19	L	399	399	399	0	0	1.69697	399
1	070711-3	H	W27	L	539	292	292	0	1	1.69697	292
1	070710-3	H	W30	L	808	288	288	0	0	1.69697	288
1	070611_3	H	W39	L	582	274	274	0	0	1.69697	274
2	o07082-4	H	W05	H	256	256	256	0	0	1.69697	256
2	o08092-4	H	W11	H	248	248	248	0	0	1.69697	248
1	070508-3	H	W37	L	231	231	231	0	0	1.69697	231
1	070603_3	H	W18	H	228	228	228	0	0	1.69697	228
2	o08107-4	H	W29	L	228	228	228	0	0	1.69697	228
2	o08085-4	L	W36	H	212	212	212	0	0	1.69697	212
1	b1006	H	W36	L	162	162	162	0	0	1.69697	162
1	070611_3	L	W26	H	402	136	136	0	0	1.69697	136
1	070609_3	L	W30	H	500	140	140	0	0	1.68939	706
1	070602_3	H	W21	L	698	152	152	0	0	1.68939	698
1	b1001	L	W20	L	481	481	481	0	0	1.68939	644
2	o08115-4	L	W08	L	556	360	360	0	0	1.68939	556
2	o08112-4	H	W03	H	508	244	508	1	0	1.68939	508
1	070605_3	H	W25	L	490	316	490	1	0	1.68939	490
2	o08128-4	L	W05	L	764	244	464	1	0	1.68939	464
2	o08083-4	H	W35	L	336	336	336	0	0	1.68939	336
2	o08092-4	L	W10	L	276	276	276	0	0	1.68939	276
1	070511-3	H	W39	L	554	238	238	0	0	1.68939	238
2	o08091-4	H	W23	L	228	228	228	0	0	1.68939	228
1	b1007	H	W15	H	195	195	195	0	0	1.68939	195
2	o08097-4	H	W17	H	512	132	132	0	0	1.68939	132
1	070708-3	H	W27	L	877	312	312	0	0	1.68182	1689
2	o08091-4	H	W21	L	2020	352	500	1	0	1.68182	1144
1	b2002	H	W37	L	552	165	165	0	0	1.68182	946
2	o08101-4	H	W06	H	616	272	272	0	0	1.68182	936
2	o08084-4	L	W11	L	876	228	524	1	0	1.68182	524
1	070711-3	H	W11	H	319	171	171	0	1	1.68182	482
1	070711-3	H	W24	L	733	163	163	0	0	1.68182	464
2	o08081-4	L	W22	H	440	440	440	0	0	1.68182	440
1	070509-3	L	W16	L	434	280	434	1	0	1.68182	434
1	b2005	L	W28	H	400	400	400	0	0	1.68182	400
2	o08126-4	H	W13	H	704	184	352	1	0	1.68182	352
1	070605_3	H	W20	H	342	82	342	1	1	1.68182	342
2	o08103-4	H	W33	L	336	336	336	0	0	1.68182	336
1	91303	H	W25	L	314	166	166	0	0	1.68182	314
1	070607_3	H	W27	L	674	290	290	0	0	1.68182	290
2	o08083-4	H	W39	L	624	256	256	0	0	1.68182	256
2	o08092-4	H	W26	L	256	256	256	0	0	1.68182	256
1	91306	H	W40	L	244	244	244	0	1	1.68182	244
1	b1005	L	W30	H	924	229	229	0	0	1.68182	229
2	o08116-4	H	W29	L	800	228	228	0	0	1.68182	228
1	b1005	L	W23	H	207	207	207	0	0	1.68182	207
1	b2005	H	W38	L	202	202	202	0	0	1.68182	202
2	o08111-4	L	W29	H	188	188	188	0	0	1.68182	188
1	070606_3	L	W36	H	182	182	182	0	0	1.68182	182
1	070606_3	L	W35	H	174	174	174	0	0	1.68182	174
1	070606_3	L	W32	H	172	172	172	0	0	1.68182	172
1	070502_3	H	W12	H	156	156	156	0	0	1.68182	156
2	o08093-4	L	W05	L	716	424	424	0	0	1.67424	904
2	o08095-4	L	W38	H	392	132	132	0	0	1.67424	892
2	o08096-4	L	W31	H	732	272	560	1	0	1.67424	560
1	070607_3	H	W11	H	756	488	488	0	0	1.67424	488
2	o08116-4	H	W14	H	416	416	416	0	0	1.67424	416
2	o08114-4	H	W33	L	320	320	320	0	0	1.67424	320
1	b1103	L	W28	H	312	312	312	0	1	1.67424	312
1	070708-3	L	W06	L	984	310	310	0	0	1.67424	310
1	070506_3	H	W37	L	284	284	284	0	0	1.67424	284
1	b0711	L	W36	H	261	261	261	0	0	1.67424	261
1	070709-3	L	W32	H	427	249	249	0	0	1.67424	249
1	070503_3	H	W04	H	242	242	242	0	0	1.67424	242
1	91301	H	W10	H	228	24	228	1	0	1.67424	228
2	o08107-4	L	W31	H	628	216	216	0	0	1.67424	216
2	o08081-4	L	W27	H	212	212	212	0	0	1.67424	212
1	b1104	H	W32	L	205	205	205	0	0	1.67424	205
1	070614-3	H	W09	H	196	196	196	0	0	1.67424	196
1	070501_3	L	W19	L	186	186	186	0	0	1.67424	186
1	b004	H	W15	H	388	207	388	1	0	1.67424	181
1	070611_3	H	W02	H	160	160	160	0	0	1.67424	160
2	o08102-4	H	W34	L	1004	228	228	0	0	1.66667	1224
2	o08111-4	L	W15	L	836	240	836	1	0	1.66667	836
1	070711-3	H	W26	L	314	96	96	0	0	1.66667	796
2	o08095-4	L	W03	L	744	392	744	1	0	1.66667	744
1	070510-3	L	W24	H	511	205	205	0	0	1.66667	511
1	b1008	H	W19	H	249	249	249	0	0	1.66667	493
1	b1007	H	W19	H	212	212	212	0	0	1.66667	468
1	070708-3	H	W30	L	1520	438	438	0	0	1.66667	438
2	o08111-4	L	W17	L	964	248	436	1	0	1.66667	436
2	o08106-4	L	W33	H	356	356	356	0	0	1.66667	356
1	070608_3	H	W16	H	338	338	338	0	0	1.66667	338
2	o08103-4	L	W26	H	336	336	336	0	0	1.66667	336
1	070612-3	H	W33	L	593	325	325	0	0	1.66667	325
1	070510-3	L	W13	L	261	261	261	0	0	1.66667	261
1	070614-3	H	W10	H	251	251	251	0	0	1.66667	251
2	o08113-4	H	W07	H	204	204	204	0	0	1.66667	204
1	b1009	L	W05	L	300	201	201	0	0	1.66667	201
2	o08085-4	L	W37	H	184	184	184	0	0	1.66667	184
1	070710-3	H	W17	H	575	183	183	0	0	1.66667	183
1	b1011	L	W10	L	46	46	46	0	0	1.66667	46
2	o08094-4	L	W37	H	1328	340	408	1	0	1.65909	2208
1	91307	L	W16	L	438	240	240	0	0	1.65909	810
2	o08101-4	L	W22	H	744	224	604	1	0	1.65909	792
1	070603_3	L	W32	H	760	760	760	0	0	1.65909	760
2	o08112-4	L	W18	L	1260	328	720	1	0	1.65909	720
1	070709-3	L	W40	H	514	244	244	0	0	1.65909	712
1	070707-3	H	W36	L	708	202	202	0	0	1.65909	708
1	b2001	L	W18	L	878	231	400	1	0	1.65909	601
1	070711-3	L	W08	L	500	385	500	1	0	1.65909	500
1	070608_3	L	W32	H	676	222	222	0	0	1.65909	498
1	070607_3	H	W20	H	198	198	198	0	0	1.65909	450
2	o08083-4	H	W32	L	296	296	296	0	0	1.65909	296
2	o08114-4	H	W07	H	528	276	276	0	0	1.65909	276
1	b1102	L	W26	H	851	235	235	0	0	1.65909	235
1	070512-3	L	W33	H	458	192	192	0	0	1.65909	192
1	b1010	H	W12	H	166	166	166	0	0	1.65909	166
1	070705-3	L	W24	H	158	158	158	0	0	1.65909	158
2	o08113-4	L	W19	L	156	156	156	0	0	1.65909	156
2	o08114-4	H	W03	H	28	28	28	0	0	1.65909	28
2	o08125-4	H	W12	H	196	196	196	0	1	1.65909
1	070613-3	H	W34	L	694	313	470	1	0	1.65152	964
2	o08116-4	L	W10	L	1168	236	520	1	0	1.65152	820
2	o08128-4	L	W09	L	588	180	588	1	0	1.65152	588
2	o08085-4	L	W10	L	184	184	184	0	0	1.65152	508
1	070704_3	L	W05	L	430	430	430	0	0	1.65152	430
1	b1008	L	W07	L	296	296	296	0	0	1.65152	409
2	o08114-4	L	W14	L	400	400	400	0	0	1.65152	400
1	070605_3	L	W01	L	364	206	364	1	0	1.65152	364
1	070614-3	H	W06	H	256	256	256	0	0	1.65152	256
2	o08097-4	L	W34	H	524	252	252	0	0	1.65152	252
2	o08096-4	L	W10	L	484	252	252	0	0	1.65152	252
2	o08116-4	L	W34	H	252	252	252	0	0	1.65152	252
1	070603_3	H	W12	H	244	244	244	0	0	1.65152	244
1	91301	L	W25	H	242	242	242	0	0	1.65152	242
2	o08074-4	L	W26	H	232	232	232	0	0	1.65152	232
2	o08074-4	H	W09	H	224	224	224	0	0	1.65152	224
1	91307	L	W19	L	222	222	222	0	0	1.65152	222
2	o08093-4	H	W29	L	204	204	204	0	0	1.65152	204
1	b1004	L	W24	H	249	116	116	0	0	1.65152	116
1	070503_3	H	W06	H	64	64	64	0	0	1.65152	64
2	o08097-4	L	W40	H	772	392	392	0	0	1.64394	920
1	b0005	H	W27	L	831	310	519	1	0	1.64394	659
1	070608_3	H	W21	L	336	164	164	0	0	1.64394	470
1	070605_3	H	W11	H	290	290	290	0	0	1.64394	438
1	070602_3	H	W25	L	366	366	366	0	0	1.64394	366
2	o08092-4	L	W07	L	364	364	364	0	0	1.64394	364
1	070607_3	L	W06	L	538	326	326	0	0	1.64394	326
2	o07082-4	L	W11	L	988	192	324	1	0	1.64394	324
2	o08114-4	H	W06	H	320	320	320	0	0	1.64394	320
1	070610_3	H	W02	H	294	294	294	0	0	1.64394	294
2	o08094-4	L	W32	H	428	144	284	1	0	1.64394	284
2	o07082-4	H	W36	L	664	276	276	0	0	1.64394	276
2	o08102-4	H	W04	H	260	260	260	0	0	1.64394	260
1	070508-3	H	W35	L	596	258	258	0	0	1.64394	258
2	o08081-4	H	W02	H	256	256	256	0	0	1.64394	256
1	070504_3	H	W09	H	254	254	254	0	0	1.64394	254
2	o08083-4	H	W08	H	220	220	220	0	0	1.64394	220
2	o08122-4	H	W03	H	216	216	216	0	0	1.64394	216
2	o08113-4	H	W08	H	200	200	200	0	0	1.64394	200
2	o08125-4	H	W25	L	604	192	192	0	0	1.64394	192
2	o08102-4	L	W11	L	112	112	112	0	1	1.64394	112
2	o08127-4	H	W13	H	488	360	360	0	0	1.63636	956
1	070711-3	L	W31	H	420	265	265	0	0	1.63636	829
1	070503_3	L	W13	L	432	130	130	0	0	1.63636	634
1	070502_3	H	W16	H	636	304	304	0	0	1.63636	526
2	o08116-4	H	W30	L	292	140	140	0	0	1.63636	492
1	070710-3	L	W07	L	438	180	180	0	0	1.63636	438
1	070504_3	L	W28	H	316	316	316	0	0	1.63636	316
1	b1102	L	W15	L	690	296	296	0	0	1.63636	296
2	o08118-4	H	W11	H	292	292	292	0	0	1.63636	292
2	o08113-4	H	W06	H	260	260	260	0	0	1.63636	260
1	070705-3	L	W23	H	256	256	256	0	0	1.63636	256
1	070607_3	L	W33	H	230	230	230	0	0	1.63636	230
1	070606_3	L	W10	L	958	212	212	0	0	1.63636	212
2	o07082-4	H	W09	H	212	212	212	0	0	1.63636	212
1	b1005	H	W38	L	149	149	149	0	0	1.63636	149
1	070704_3	L	W33	H	1480	412	412	0	0	1.62879	1870
1	b0711	H	W11	H	641	423	423	0	0	1.62879	1557
1	91303	L	W33	H	522	264	522	1	0	1.62879	892
1	b2004	H	W34	L	390	171	171	0	0	1.62879	882
1	070505_3	L	W32	H	578	164	164	0	0	1.62879	810
2	o08104-4	L	W14	L	604	344	604	1	0	1.62879	604
1	070601_3	H	W24	L	828	250	594	1	0	1.62879	594
1	070506_3	H	W34	L	554	232	232	0	0	1.62879	554
1	070705-3	H	W39	L	464	181	181	0	0	1.62879	464
1	91304	L	W30	H	460	460	460	0	0	1.62879	460
1	b0003	L	W08	L	456	456	456	0	0	1.62879	456
2	o08112-4	L	W19	L	1124	452	452	0	0	1.62879	452
2	o08124-4	L	W19	L	224	224	224	0	0	1.62879	428
1	b0001	H	W23	L	416	236	416	1	0	1.62879	416
2	o08114-4	L	W15	L	380	380	380	0	0	1.62879	380
2	o08104-4	L	W17	L	364	364	364	0	0	1.62879	364
2	o08091-4	L	W06	L	348	348	348	0	0	1.62879	348
2	o08105-4	L	W40	H	328	328	328	0	0	1.62879	328
2	o08097-4	H	W26	L	316	316	316	0	0	1.62879	316
1	070615-3	H	W09	H	287	287	287	0	0	1.62879	287
1	070614-3	L	W25	H	276	276	276	0	0	1.62879	276
1	b1107	L	W06	L	1196	263	263	0	0	1.62879	263
1	b0003	H	W29	L	263	263	263	0	0	1.62879	263
2	o08116-4	H	W21	L	260	260	260	0	0	1.62879	260
2	o08127-4	L	W36	H	240	240	240	0	0	1.62879	240
1	070703_3	H	W29	L	232	232	232	0	0	1.62879	232
2	o08097-4	H	W14	H	232	232	232	0	0	1.62879	232
1	070705-3	L	W12	L	183	183	183	0	0	1.62879	183
1	b1010	H	W23	L	170	170	170	0	0	1.62879	170
1	070608_3	H	W22	L	98	98	98	0	0	1.62879	98
1	b0003	H	W20	H	570	291	291	0	0	1.62121	1003
1	070512-3	L	W02	L	424	307	424	1	0	1.62121	684
1	b2002	H	W06	H	628	380	628	1	0	1.62121	628
1	070502_3	L	W10	L	490	490	490	0	0	1.62121	490
1	070606_3	L	W39	H	318	318	318	0	0	1.62121	318
1	070710-3	L	W36	H	307	307	307	0	0	1.62121	307
1	070502_3	L	W08	L	654	272	272	0	0	1.62121	272
1	070705-3	L	W11	L	270	270	270	0	0	1.62121	270
2	o08116-4	L	W05	L	264	264	264	0	0	1.62121	264
2	o08127-4	H	W22	L	264	264	264	0	0	1.62121	264
2	o08091-4	H	W12	H	236	236	236	0	0	1.62121	236
2	o08092-4	L	W32	H	232	232	232	0	0	1.62121	232
2	o08125-4	L	W36	H	216	216	216	0	0	1.62121	216
1	91303	L	W04	L	200	200	200	0	0	1.62121	200
2	o08084-4	L	W23	H	200	200	200	0	0	1.62121	200
1	91302	L	W34	H	402	190	190	0	0	1.62121	190
1	b1005	H	W08	H	187	187	187	0	0	1.62121	187
2	o08084-4	L	W24	H	964	276	636	1	0	1.61364	1200
1	070605_3	H	W26	L	542	224	224	0	0	1.61364	720
1	b1001	H	W38	L	502	306	306	0	0	1.61364	681
1	070703_3	H	W19	H	440	212	212	0	0	1.61364	622
1	070502_3	L	W06	L	444	272	272	0	0	1.61364	426
2	o08095-4	H	W29	L	412	412	412	0	0	1.61364	412
2	o08111-4	L	W23	H	372	372	372	0	0	1.61364	372
2	o08074-4	L	W11	L	572	328	328	0	0	1.61364	328
1	070613-3	H	W31	L	278	278	278	0	0	1.61364	278
2	o08116-4	H	W19	H	268	268	268	0	0	1.61364	268
1	070611_3	L	W18	L	524	256	256	0	0	1.61364	256
2	o08097-4	L	W09	L	404	252	252	0	0	1.61364	252
1	070704_3	H	W18	H	232	232	232	0	0	1.61364	232
1	b0711	H	W13	H	226	226	226	0	0	1.61364	226
1	070611_3	L	W27	H	198	198	198	0	0	1.61364	198
1	070612-3	H	W34	L	569	197	197	0	0	1.61364	197
1	070708-3	H	W24	L	747	191	191	0	0	1.61364	191
1	b1006	H	W31	L	166	166	166	0	0	1.61364	166
1	070611_3	H	W35	L	454	160	160	0	0	1.61364	160
1	b1005	L	W24	H	130	130	130	0	0	1.61364	130
1	070610_3	H	W10	H	524	24	24	0	0	1.61364	24
2	o07082-4	H	W01	H	264	264	264	0	0	1.60606	456
2	o08114-4	H	W32	L	284	284	284	0	0	1.60606	284
1	b1009	L	W35	H	280	280	280	0	0	1.60606	280
1	b2003	H	W05	H	261	261	261	0	0	1.60606	261
2	o07082-4	H	W03	H	216	216	216	0	0	1.60606	216
1	070508-3	L	W19	L	201	201	201	0	0	1.60606	201
2	o08097-4	L	W33	H	436	200	200	0	0	1.60606	200
2	o08125-4	L	W07	L	196	196	196	0	0	1.60606	196
1	91303	L	W40	H	188	188	188	0	0	1.60606	188
2	o07082-4	H	W02	H	176	176	176	0	0	1.60606	176
2	o08073-3	H	W33	L	172	172	172	0	0	1.60606	172
2	o08094-4	H	W13	H	168	168	168	0	0	1.60606	168
1	070608_3	H	W27	L	914	252	658	1	0	1.59848	1306
2	o08091-4	H	W20	H	648	200	200	0	0	1.59848	1076
2	o08105-4	L	W38	H	300	164	164	0	0	1.59848	816
2	o08074-4	H	W10	H	668	456	668	1	0	1.59848	668
1	b2004	L	W15	L	909	307	648	1	0	1.59848	648
1	070707-3	L	W22	H	299	299	299	0	0	1.59848	457
2	o08094-4	H	W24	L	580	424	424	0	0	1.59848	424
1	070603_3	L	W01	L	292	292	292	0	0	1.59848	358
1	91302	L	W39	H	356	184	356	1	0	1.59848	356
1	b1007	L	W38	H	445	294	294	0	0	1.59848	294
2	o08116-4	L	W03	L	256	256	256	0	0	1.59848	256
1	070710-3	L	W08	L	253	253	253	0	1	1.59848	253
1	b1107	L	W03	L	251	251	251	0	0	1.59848	251
1	070508-3	H	W06	H	242	242	242	0	0	1.59848	242
2	o08084-4	L	W20	L	224	224	224	0	0	1.59848	224
1	070505_3	H	W17	H	1186	222	222	0	0	1.59848	222
2	o08097-4	H	W28	L	608	212	212	0	0	1.59848	212
2	o08113-4	L	W28	H	212	212	212	0	0	1.59848	212
2	o08116-4	L	W33	H	208	208	208	0	0	1.59848	208
1	b1008	L	W06	L	373	178	178	0	0	1.59848	178
1	91304	H	W03	H	136	136	136	0	0	1.59848	136
1	91304	H	W06	H	228	130	130	0	0	1.59848	130
2	o08113-4	L	W13	L	88	88	88	0	1	1.59848	88
2	o08106-4	L	W38	H	4000	420	420	0	0	1.59091	3940
1	070501_3	L	W15	L	692	280	436	1	0	1.59091	1144
1	070603_3	H	W29	L	458	458	458	0	0	1.59091	458
1	070601_3	L	W36	H	448	202	448	1	0	1.59091	448
2	o08092-4	L	W06	L	288	288	288	0	0	1.59091	288
1	070703_3	H	W11	H	410	268	268	0	0	1.59091	268
2	o08074-4	H	W35	L	644	256	256	0	0	1.59091	256
2	o08112-4	H	W05	H	380	228	228	0	0	1.59091	228
1	b0003	L	W05	L	221	221	221	0	0	1.59091	221
2	o08127-4	L	W32	H	188	188	188	0	0	1.59091	188
1	b2002	H	W36	L	173	173	173	0	0	1.59091	173
1	b2002	L	W29	H	172	172	172	0	0	1.59091	172
1	b1005	L	W22	H	549	243	549	1	0	1.58333	549
2	o08083-4	L	W26	H	564	292	472	1	0	1.58333	472
1	070511-3	H	W40	L	407	227	407	1	0	1.58333	407
2	o08081-4	L	W28	H	400	400	400	0	0	1.58333	400
2	o08073-3	H	W06	H	588	252	368	1	0	1.58333	368
2	o08074-4	L	W24	H	324	324	324	0	0	1.58333	324
2	o08074-4	H	W05	H	280	280	280	0	0	1.58333	280
1	b1002	H	W07	H	278	278	278	0	0	1.58333	278
1	070703_3	L	W02	L	474	270	270	0	0	1.58333	270
1	b1002	L	W25	H	120	120	120	0	0	1.58333	260
2	o08101-4	H	W31	L	508	252	252	0	0	1.58333	252
1	b2005	H	W08	H	234	234	234	0	0	1.58333	234
2	o08122-4	H	W01	H	232	232	232	0	0	1.58333	232
1	070705-3	L	W22	H	228	228	228	0	0	1.58333	228
1	b1107	L	W37	H	175	175	175	0	0	1.58333	222
1	b0005	H	W29	L	207	207	207	0	0	1.58333	207
1	070707-3	L	W24	H	167	167	167	0	0	1.58333	167
2	o08097-4	H	W21	L	896	284	284	0	0	1.57576	1464
2	o08115-4	H	W19	H	952	300	300	0	0	1.57576	952
2	o08097-4	H	W22	L	1072	180	372	1	0	1.57576	784
1	91308	H	W27	L	660	228	228	0	1	1.57576	694
2	o08113-4	L	W24	H	468	224	468	1	0	1.57576	672
1	070704_3	L	W04	L	232	232	232	0	0	1.57576	516
1	070606_3	L	W38	H	264	264	264	0	0	1.57576	412
1	070510-3	H	W10	H	407	285	407	1	0	1.57576	407
1	91306	L	W24	H	882	404	404	0	1	1.57576	404
2	o08127-4	H	W28	L	372	196	372	1	0	1.57576	372
2	o08091-4	L	W39	H	340	212	340	1	0	1.57576	340
1	070709-3	H	W16	H	429	298	298	0	0	1.57576	298
1	070710-3	H	W22	L	288	288	288	0	1	1.57576	288
2	o08112-4	H	W39	L	624	268	268	0	0	1.57576	268
1	070502_3	H	W23	L	246	246	246	0	0	1.57576	246
2	o08112-4	L	W20	L	240	240	240	0	0	1.57576	240
1	b1007	L	W05	L	219	219	219	0	0	1.57576	219
1	b0003	L	W38	H	187	187	187	0	0	1.57576	187
2	o08102-4	H	W33	L	340	184	184	0	0	1.57576	184
2	o08071-4	H	W09	H	336	156	156	0	0	1.57576	156
2	o07082-4	L	W16	L	1232	248	712	1	0	1.56818	1760
1	070613-3	L	W14	L	880	346	514	1	0	1.56818	1555
1	070704_3	L	W31	H	512	512	512	0	0	1.56818	704
2	o08114-4	L	W28	H	616	616	616	0	0	1.56818	616
2	o08098-4	H	W17	H	968	460	460	0	0	1.56818	532
2	o08074-4	H	W38	L	512	248	512	1	0	1.56818	512
1	070709-3	L	W03	L	714	305	305	0	0	1.56818	505
1	070613-3	H	W07	H	541	23	23	0	0	1.56818	408
1	b1011	L	W02	L	376	204	204	0	0	1.56818	376
2	o08117-4	H	W18	H	368	368	368	0	0	1.56818	368
2	o08114-4	H	W35	L	364	364	364	0	0	1.56818	364
2	o08116-4	L	W38	H	328	328	328	0	0	1.56818	328
1	070511-3	L	W17	L	327	327	327	0	0	1.56818	327
1	b1102	H	W07	H	584	309	309	0	0	1.56818	309
2	o08104-4	L	W25	H	396	308	308	0	0	1.56818	308
2	o08081-4	H	W31	L	304	304	304	0	0	1.56818	304
2	o08091-4	H	W13	H	296	296	296	0	0	1.56818	296
2	o08101-4	H	W05	H	264	264	264	0	0	1.56818	264
1	070614-3	L	W19	L	259	259	259	0	0	1.56818	259
2	o08073-3	L	W29	H	256	256	256	0	0	1.56818	256
1	070614-3	L	W26	H	247	247	247	0	0	1.56818	247
1	070512-3	H	W17	H	246	246	246	0	0	1.56818	246
1	91303	H	W17	H	246	246	246	0	0	1.56818	246
2	o08116-4	L	W04	L	244	244	244	0	0	1.56818	244
2	o08125-4	L	W32	H	208	208	208	0	0	1.56818	208
1	b1109	H	W17	H	179	179	179	0	0	1.56818	179
1	b1102	H	W04	H	178	178	178	0	0	1.56818	178
2	o08093-4	H	W28	L	156	156	156	0	0	1.56818	156
1	070503_3	H	W34	L	1224	216	216	0	0	1.56061	876
2	o08113-4	H	W39	L	300	300	300	0	0	1.56061	720
1	91305	L	W21	H	448	150	150	0	0	1.56061	676
1	070613-3	L	W15	L	1041	244	565	1	0	1.56061	565
2	o08114-4	H	W10	H	356	356	356	0	0	1.56061	548
1	070601_3	H	W14	H	756	462	462	0	0	1.56061	462
1	070614-3	L	W22	H	405	405	405	0	0	1.56061	405
1	070607_3	H	W21	L	338	338	338	0	0	1.56061	338
2	o08118-4	H	W27	L	316	316	316	0	0	1.56061	316
1	070614-3	L	W29	H	308	308	308	0	0	1.56061	308
2	o08104-4	L	W12	L	308	84	308	1	0	1.56061	308
1	070609_3	H	W09	H	268	268	268	0	0	1.56061	268
2	o08093-4	H	W13	H	252	252	252	0	0	1.56061	252
2	o08083-4	L	W22	H	248	248	248	0	0	1.56061	248
1	070709-3	H	W17	H	361	239	239	0	0	1.56061	239
2	o08122-4	H	W05	H	216	216	216	0	0	1.56061	216
1	070501_3	L	W26	H	330	212	212	0	0	1.56061	212
1	b1009	H	W28	L	212	212	212	0	0	1.56061	212
1	91305	L	W25	H	206	206	206	0	1	1.56061	206
2	o08113-4	H	W02	H	196	196	196	0	1	1.56061	196
1	b0003	L	W06	L	191	191	191	0	0	1.56061	191
1	070705-3	L	W26	H	188	188	188	0	0	1.56061	188
1	070705-3	H	W05	H	182	182	182	0	0	1.56061	182
1	070502_3	H	W21	L	402	178	178	0	0	1.56061	178
1	070708-3	H	W18	H	156	156	156	0	0	1.56061	156
1	070501_3	H	W31	L	140	140	140	0	0	1.56061	140
1	070601_3	H	W20	H	128	128	128	0	0	1.56061	128
2	o08074-4	L	W19	L	1048	348	348	0	0	1.55303	1280
1	070615-3	L	W16	L	489	256	256	0	0	1.55303	958
1	91305	H	W40	L	382	382	382	0	0	1.55303	656
1	91302	H	W30	L	878	172	420	1	0	1.55303	524
1	b1012	H	W25	L	409	409	409	0	0	1.55303	409
1	070504_3	H	W34	L	334	334	334	0	0	1.55303	334
2	o08114-4	H	W37	L	304	304	304	0	0	1.55303	304
1	070505_3	L	W04	L	290	290	290	0	0	1.55303	290
2	o08093-4	H	W23	L	288	288	288	0	0	1.55303	288
2	o08073-3	H	W36	L	276	276	276	0	0	1.55303	276
1	b1109	L	W02	L	260	260	260	0	0	1.55303	260
2	o08096-4	L	W39	H	236	236	236	0	0	1.55303	236
1	b1005	L	W26	H	219	219	219	0	0	1.55303	219
1	070502_3	H	W26	L	442	218	218	0	0	1.55303	218
1	b1007	L	W40	H	200	200	200	0	0	1.55303	200
1	91303	H	W15	H	152	152	152	0	0	1.55303	152
1	070608_3	H	W17	H	514	150	150	0	0	1.55303	150
1	070607_3	L	W40	H	548	280	280	0	0	1.54545	796
1	070512-3	L	W31	H	297	297	297	0	0	1.54545	754
1	070504_3	L	W21	H	484	294	484	1	0	1.54545	560
2	o08097-4	L	W04	L	1224	180	552	1	0	1.54545	552
1	070704_3	H	W15	H	544	544	544	0	0	1.54545	544
2	o08101-4	L	W30	H	456	220	456	1	0	1.54545	456
1	b1102	H	W06	H	177	177	177	0	0	1.54545	451
1	070615-3	L	W25	H	394	218	218	0	0	1.54545	394
1	070610_3	H	W06	H	552	354	354	0	0	1.54545	354
1	b1002	H	W38	L	336	336	336	0	0	1.54545	336
1	070603_3	H	W23	L	312	312	312	0	0	1.54545	312
2	o08118-4	L	W03	L	296	296	296	0	0	1.54545	296
2	o08074-4	L	W30	H	284	284	284	0	0	1.54545	284
2	o08111-4	H	W32	L	260	260	260	0	0	1.54545	260
2	o08071-4	H	W01	H	256	256	256	0	0	1.54545	256
2	o08115-4	H	W21	L	544	224	224	0	0	1.54545	224
2	o08096-4	H	W30	L	216	216	216	0	0	1.54545	216
1	070708-3	H	W16	H	188	188	188	0	0	1.54545	188
2	o08091-4	H	W14	H	164	164	164	0	0	1.54545	164
2	o08093-4	L	W09	L	164	164	164	0	0	1.54545	164
1	b1004	L	W12	L	259	151	151	0	0	1.53788	643
1	b1105	L	W30	H	585	455	455	0	0	1.53788	455
1	b0005	L	W35	H	441	207	207	0	0	1.53788	441
1	b2005	L	W30	H	387	227	387	1	0	1.53788	387
1	070605_3	H	W19	H	380	264	380	1	0	1.53788	380
1	b1004	H	W10	H	203	203	203	0	0	1.53788	379
2	o08082-4	L	W18	L	360	360	360	0	0	1.53788	360
1	b1006	H	W04	H	334	334	334	0	1	1.53788	334
2	o08128-4	L	W36	H	300	300	300	0	0	1.53788	300
2	o08073-3	L	W19	L	288	288	288	0	0	1.53788	288
1	b0001	H	W22	L	243	243	243	0	0	1.53788	287
1	070707-3	L	W27	H	270	270	270	0	0	1.53788	270
2	o08073-3	H	W09	H	260	260	260	0	0	1.53788	260
2	o08081-4	L	W30	H	328	256	256	0	0	1.53788	256
1	b0003	H	W14	H	227	227	227	0	0	1.53788	227
2	o08083-4	L	W24	H	432	224	224	0	0	1.53788	224
1	070710-3	H	W23	L	210	210	210	0	0	1.53788	210
1	070612-3	H	W10	H	205	205	205	0	0	1.53788	205
1	b2005	H	W05	H	203	203	203	0	0	1.53788	203
2	o08091-4	L	W09	L	200	200	200	0	0	1.53788	200
2	o08071-4	H	W05	H	168	168	168	0	0	1.53788	168
1	91301	H	W02	H	1636	172	172	0	0	1.5303	1638
2	o08101-4	L	W18	L	664	192	192	0	0	1.5303	664
1	070510-3	L	W22	H	612	221	221	0	0	1.5303	651
1	070710-3	L	W05	L	747	279	527	1	1	1.5303	527
1	070503_3	L	W14	L	404	404	404	0	0	1.5303	404
2	o08101-4	H	W39	L	396	204	396	1	0	1.5303	396
1	b0003	H	W11	H	382	156	156	0	0	1.5303	382
2	o08098-4	L	W06	L	284	284	284	0	0	1.5303	284
2	o08073-3	L	W17	L	804	272	272	0	0	1.5303	272
2	o08097-4	L	W01	L	968	260	260	0	0	1.5303	260
1	070608_3	H	W11	H	520	214	214	0	0	1.5303	214
2	o08074-4	L	W25	H	212	212	212	0	0	1.5303	212
1	91305	L	W24	H	202	202	202	0	0	1.5303	202
1	b0001	H	W25	L	241	196	196	0	0	1.5303	196
2	o08102-4	H	W03	H	192	192	192	0	0	1.5303	192
1	070508-3	L	W26	H	473	187	187	0	0	1.5303	187
1	b004	H	W17	H	181	181	181	0	0	1.5303	181
1	070616-3	L	W15	L	180	180	180	0	0	1.5303	180
1	b1007	H	W13	H	178	178	178	0	0	1.5303	178
2	o08127-4	L	W37	H	480	172	172	0	0	1.5303	172
1	070503_3	L	W29	H	102	102	102	0	0	1.5303	102
2	o08104-4	L	W15	L	1156	400	580	1	0	1.52273	1368
1	b2003	H	W39	L	686	381	381	0	0	1.52273	978
1	070612-3	L	W14	L	659	203	659	1	0	1.52273	659
[truncated: 2,801 more rows]
